# Supplementary material for: The subgenus Monotarsobius in the Iberian Peninsula with a description of a new pseudo-cryptic species from Northern Spain revealed by an integrative revision of Lithobius crassipes L. Koch, 1862 (Chilopoda, Lithobiomorpha, Lithobiidae)
Source: Zookeys. 2017 Jun 21;(681):1–38. doi: 10.3897/zookeys.681.12942 (PMC5523879; doi:10.3897/zookeys.681.12942)
Supplement: XML Treatment for Lithobius crassipesoides [file zookeys.681.12942-treatment1.xml]

<!DOCTYPE tp:taxon-treatment
  PUBLIC "-//TaxonX//DTD Taxonomic Treatment Publishing DTD v0 20100105//EN" "tax-treatment-NSO.dtd">
<tp:taxon-treatment xmlns:tp="http://www.plazi.org/taxpub"><tp:treatment-meta><kwd-group><label>Taxon classification</label><kwd><named-content xmlns:xlink="http://www.w3.org/1999/xlink" content-type="kingdom">Animalia</named-content></kwd><kwd><named-content xmlns:xlink="http://www.w3.org/1999/xlink" content-type="order">Lithobiomorpha</named-content></kwd><kwd><named-content xmlns:xlink="http://www.w3.org/1999/xlink" content-type="family">Lithobiidae</named-content></kwd></kwd-group><mixed-citation publication-type="journal"><person-group><name><surname>Voigtländer</surname><given-names>Karin</given-names></name><name><surname>Iorio</surname><given-names>Etienne</given-names></name><name><surname>Decker</surname><given-names>Peter</given-names></name><name><surname>Spelda</surname><given-names>Jörg</given-names></name></person-group><article-title>The subgenus <tp:taxon-name><tp:taxon-name-part taxon-name-part-type="subgenus" reg="Monotarsobius">Monotarsobius</tp:taxon-name-part></tp:taxon-name> in the Iberian Peninsula with a description of a new pseudo-cryptic species from Northern Spain revealed by an integrative revision of <italic><tp:taxon-name><tp:taxon-name-part taxon-name-part-type="genus" reg="Lithobius">Lithobius</tp:taxon-name-part> <tp:taxon-name-part taxon-name-part-type="species" reg="crassipes">crassipes</tp:taxon-name-part></tp:taxon-name></italic> L. Koch, 1862 (<tp:taxon-name><tp:taxon-name-part taxon-name-part-type="class">Chilopoda</tp:taxon-name-part></tp:taxon-name>, <tp:taxon-name><tp:taxon-name-part taxon-name-part-type="order">Lithobiomorpha</tp:taxon-name-part></tp:taxon-name>, <tp:taxon-name><tp:taxon-name-part taxon-name-part-type="family">Lithobiidae</tp:taxon-name-part></tp:taxon-name>)</article-title><source>Zookeys</source><day>21</day><month>6</month><year>2017</year><volume>2017</volume><issue>681</issue><fpage>1</fpage><lpage>38</lpage><pub-id pub-id-type="doi">10.3897/zookeys.681.12942</pub-id></mixed-citation></tp:treatment-meta><tp:nomenclature><tp:taxon-name>
                    <tp:taxon-name-part taxon-name-part-type="genus" reg="Lithobius">Lithobius</tp:taxon-name-part>
                    <tp:taxon-name-part taxon-name-part-type="species" reg="crassipesoides">crassipesoides</tp:taxon-name-part>
                    <object-id xmlns:xlink="http://www.w3.org/1999/xlink" content-type="zoobank" xlink:type="simple">http://zoobank.org/EFB3B6F5-F82D-42AF-B1FC-6C656C0D18B7</object-id>
                  </tp:taxon-name><tp:taxon-status xmlns:xlink="http://www.w3.org/1999/xlink" xlink:type="simple">sp. n.</tp:taxon-status><xref ref-type="fig" rid="F1">Figures 1</xref><xref ref-type="fig" rid="F2">, 2</xref><xref ref-type="fig" rid="F3">, 3</xref><xref ref-type="fig" rid="F4">, 4</xref><xref ref-type="fig" rid="F5">, 5</xref><xref ref-type="fig" rid="F6">, 6</xref><xref ref-type="fig" rid="F7">, 7</xref><xref ref-type="fig" rid="F8">, 8</xref><xref ref-type="fig" rid="F9">, 9</xref><xref ref-type="fig" rid="F10">, 10</xref><xref ref-type="fig" rid="F11">, 11</xref><xref ref-type="fig" rid="F12">, 12</xref><xref ref-type="fig" rid="F13">, 13</xref><xref ref-type="fig" rid="F14">, 14</xref><xref ref-type="fig" rid="F15">, 15</xref><xref ref-type="fig" rid="F16">, 16</xref><xref ref-type="fig" rid="F17">, 17</xref><xref ref-type="table" rid="T1">, Tables 1</xref><xref ref-type="table" rid="T2">, 2</xref><xref ref-type="table" rid="T3">, 3</xref><xref ref-type="table" rid="T4">, 4</xref><xref ref-type="table" rid="T5">, 5</xref><xref ref-type="table" rid="T6">, 6</xref><xref ref-type="table" rid="T7">, 7</xref><xref ref-type="table" rid="T8">, 8</xref><xref ref-type="table" rid="T9">, 9</xref><xref ref-type="table" rid="T10">, 10</xref><xref ref-type="table" rid="T11">, 11</xref><xref ref-type="table" rid="T12">, 12</xref><xref ref-type="table" rid="T13">, 13</xref><xref ref-type="table" rid="T14">, 14</xref><xref ref-type="table" rid="T15">, 15</xref><xref ref-type="table" rid="T16">, 16</xref><tp:nomenclature-citation-list><tp:nomenclature-citation><tp:taxon-name>
                        <tp:taxon-name-part taxon-name-part-type="genus" reg="Lithobius">Lithobius</tp:taxon-name-part> <tp:taxon-name-part taxon-name-part-type="species" reg="crassipes">crassipes</tp:taxon-name-part></tp:taxon-name><comment>– <xref ref-type="bibr" rid="B7">Barace and Herrera 1980</xref>: 4 (listed), 5 (records, redescription), figs 3–5. – <xref ref-type="bibr" rid="B8">Barace and Herrera 1982</xref>: 117 (records). – <xref ref-type="bibr" rid="B40">Salinas 1990</xref>: 2 (in checklist for Navarre), 59 (record), mapa 19 (map).</comment></tp:nomenclature-citation></tp:nomenclature-citation-list></tp:nomenclature><tp:treatment-sec sec-type="diagnosis" id="SECID0EQYAK"><title>Diagnosis.</title><p>Small member (body length 6.4–11 mm) of the subgenus <tp:taxon-name><tp:taxon-name-part taxon-name-part-type="subgenus" reg="Monotarsobius">Monotarsobius</tp:taxon-name-part></tp:taxon-name>. Antennae with 20 articles, short, 2.6 times longer than head, 1/4 of body length. 5–11 ocelli, mostly 8 or 9, in two or three rows with one larger posterior ocellus. Legs with species-specific plectrotaxy; legpair 14 and 15 thickened in both sexes, much more so in males; legpair 15 without accessory apical claw, in males with a depression in the posterior half of tibia. Female gonopod claw tridentate.</p><p>
                    <italic><tp:taxon-name><tp:taxon-name-part taxon-name-part-type="genus" reg="Lithobius">L.</tp:taxon-name-part> <tp:taxon-name-part taxon-name-part-type="species" reg="crassipesoides">crassipesoides</tp:taxon-name-part></tp:taxon-name></italic> sp. n. differs generally from other Iberian members of <italic><tp:taxon-name><tp:taxon-name-part taxon-name-part-type="subgenus" reg="Monotarsobius">Monotarsobius</tp:taxon-name-part></tp:taxon-name></italic> in the presence of a depression in the posterior half of the legpair 15 tibia. It differs from <italic><tp:taxon-name><tp:taxon-name-part taxon-name-part-type="genus" reg="Lithobius">L.</tp:taxon-name-part> <tp:taxon-name-part taxon-name-part-type="species" reg="osellai">osellai</tp:taxon-name-part></tp:taxon-name></italic> and <italic><tp:taxon-name><tp:taxon-name-part taxon-name-part-type="genus" reg="Lithobius">L.</tp:taxon-name-part> <tp:taxon-name-part taxon-name-part-type="species" reg="morenoi">morenoi</tp:taxon-name-part></tp:taxon-name></italic> in having more than one row of ocelli; from <italic><tp:taxon-name><tp:taxon-name-part taxon-name-part-type="genus" reg="Lithobius">L.</tp:taxon-name-part> <tp:taxon-name-part taxon-name-part-type="species" reg="blascoi">blascoi</tp:taxon-name-part></tp:taxon-name></italic> in having only 20 antennal articles; and from <italic><tp:taxon-name><tp:taxon-name-part taxon-name-part-type="genus" reg="Lithobius">L.</tp:taxon-name-part> <tp:taxon-name-part taxon-name-part-type="species" reg="crassipes">crassipes</tp:taxon-name-part></tp:taxon-name></italic> in smaller body length, shorter antennae, lower number of ocelli, the <abbrev xmlns:xlink="http://www.w3.org/1999/xlink" xlink:title="anterior dorsal spine" id="ABBRID0EC2AK" xlink:type="simple">DaP</abbrev> spine starting posteriorly from legpair (12) 13, and the different location and size of the male depression on legpair 15 tibia.</p><fig id="F12" position="float" orientation="portrait"><label>Figure 12.</label><caption><p>Adult males, dorsal view <bold>A</bold> <italic><tp:taxon-name><tp:taxon-name-part taxon-name-part-type="genus" reg="Lithobius">Lithobius</tp:taxon-name-part> <tp:taxon-name-part taxon-name-part-type="species" reg="crassipesoides">crassipesoides</tp:taxon-name-part></tp:taxon-name></italic> sp. n. (<named-content xmlns:xlink="http://www.w3.org/1999/xlink" content-type="dwc:institutional_code" xlink:type="simple">SMNG</named-content> VNR14828) <bold>B</bold> <italic><tp:taxon-name><tp:taxon-name-part taxon-name-part-type="genus" reg="Lithobius">L.</tp:taxon-name-part> <tp:taxon-name-part taxon-name-part-type="species" reg="crassipes">crassipes</tp:taxon-name-part></tp:taxon-name></italic> (<named-content xmlns:xlink="http://www.w3.org/1999/xlink" content-type="dwc:institutional_code" xlink:type="simple">SMNG</named-content> VNR15171). Scale bars: 2 mm (<bold>A, B</bold>).</p></caption><graphic xmlns:xlink="http://www.w3.org/1999/xlink" xlink:href="zookeys-681-001-g012.jpg" position="float" orientation="portrait" xlink:type="simple" id="oo_140988.jpg"/></fig><fig id="F13" position="float" orientation="portrait"><label>Figure 13.</label><caption><p>Adult males, anterior body, dorsal view <bold>A</bold> <italic><tp:taxon-name><tp:taxon-name-part taxon-name-part-type="genus" reg="Lithobius">Lithobius</tp:taxon-name-part> <tp:taxon-name-part taxon-name-part-type="species" reg="crassipesoides">crassipesoides</tp:taxon-name-part></tp:taxon-name></italic> sp. n. (<named-content xmlns:xlink="http://www.w3.org/1999/xlink" content-type="dwc:institutional_code" xlink:type="simple">SMNG</named-content> VNR14828) <bold>B</bold> <italic><tp:taxon-name><tp:taxon-name-part taxon-name-part-type="genus" reg="Lithobius">L.</tp:taxon-name-part> <tp:taxon-name-part taxon-name-part-type="species" reg="crassipes">crassipes</tp:taxon-name-part></tp:taxon-name></italic> (<named-content xmlns:xlink="http://www.w3.org/1999/xlink" content-type="dwc:institutional_code" xlink:type="simple">SMNG</named-content> VNR15171). Scale bars: 0.5 mm (<bold>A, B</bold>).</p></caption><graphic xmlns:xlink="http://www.w3.org/1999/xlink" xlink:href="zookeys-681-001-g013.jpg" position="float" orientation="portrait" xlink:type="simple" id="oo_140989.jpg"/></fig><fig id="F14" position="float" orientation="portrait"><label>Figure 14.</label><caption><p>Coxosternum, ventral view <bold>A</bold> <italic><tp:taxon-name><tp:taxon-name-part taxon-name-part-type="genus" reg="Lithobius">Lithobius</tp:taxon-name-part> <tp:taxon-name-part taxon-name-part-type="species" reg="crassipesoides">crassipesoides</tp:taxon-name-part></tp:taxon-name></italic> sp. n. (<named-content xmlns:xlink="http://www.w3.org/1999/xlink" content-type="dwc:institutional_code" xlink:type="simple">MZNA</named-content> 138944) <bold>B</bold> <italic><tp:taxon-name><tp:taxon-name-part taxon-name-part-type="genus" reg="Lithobius">L.</tp:taxon-name-part> <tp:taxon-name-part taxon-name-part-type="species" reg="crassipes">crassipes</tp:taxon-name-part></tp:taxon-name></italic> (<named-content xmlns:xlink="http://www.w3.org/1999/xlink" content-type="dwc:institutional_code" xlink:type="simple">SMNG</named-content> VNR015171). Scale bars: 0.1 mm (<bold>A, B</bold>).</p></caption><graphic xmlns:xlink="http://www.w3.org/1999/xlink" xlink:href="zookeys-681-001-g014.jpg" position="float" orientation="portrait" xlink:type="simple" id="oo_140990.jpg"/></fig></tp:treatment-sec><tp:treatment-sec sec-type="etymology" id="SECID0E66AK"><title>Etymology.</title><p>Derived from the morphological similarity to <italic><tp:taxon-name><tp:taxon-name-part taxon-name-part-type="genus" reg="Lithobius">Lithobius</tp:taxon-name-part> <tp:taxon-name-part taxon-name-part-type="species" reg="crassipes">crassipes</tp:taxon-name-part></tp:taxon-name></italic>.</p></tp:treatment-sec><tp:treatment-sec sec-type="material" id="SECID0EQABK"><title>Material examined.</title><p>
                    <italic>Holotype.</italic> Spain: Navarre province: Leitza, Ariz Mendiak, between area “Ustarleku” and “Karobieta”, above side stream to Gorriztaran; loamy and calcareous soil, <named-content xmlns:xlink="http://www.w3.org/1999/xlink" content-type="dwc:verbatimCoordinates" xlink:type="simple"><named-content content-type="geo-json" specific-use="{&#34;type&#34;:&#34;Point&#34;,&#34;coordinates&#34;:[-1.877500,43.077800]}" id="NCID0E2ABK" xlink:type="simple">43.0778°N, 1.8775°W</named-content></named-content>, 615 m a.s.l., 20 April 2009, leg. <abbrev xmlns:xlink="http://www.w3.org/1999/xlink" xlink:title="participants in the Navarre field trip in 2009" id="ABBRID0EABBK" xlink:type="simple">FT2009</abbrev>, grove of <italic><tp:taxon-name><tp:taxon-name-part taxon-name-part-type="genus" reg="Castanea">Castanea</tp:taxon-name-part></tp:taxon-name></italic>, pollard trees on the slope with <italic><tp:taxon-name><tp:taxon-name-part taxon-name-part-type="genus" reg="Ranunculus">Ranunculus</tp:taxon-name-part> <tp:taxon-name-part taxon-name-part-type="species" reg="ficaria">ficaria</tp:taxon-name-part></tp:taxon-name></italic>, <italic><tp:taxon-name><tp:taxon-name-part taxon-name-part-type="genus" reg="Daphne">Daphne</tp:taxon-name-part></tp:taxon-name></italic>, <italic><tp:taxon-name><tp:taxon-name-part taxon-name-part-type="genus" reg="Helleborus">Helleborus</tp:taxon-name-part></tp:taxon-name></italic>, <italic><tp:taxon-name><tp:taxon-name-part taxon-name-part-type="genus" reg="Salvia">Salvia</tp:taxon-name-part></tp:taxon-name></italic>, <italic><tp:taxon-name><tp:taxon-name-part taxon-name-part-type="genus" reg="Rubus">Rubus</tp:taxon-name-part></tp:taxon-name></italic>, <italic><tp:taxon-name><tp:taxon-name-part taxon-name-part-type="genus" reg="Lathrea">Lathrea</tp:taxon-name-part></tp:taxon-name></italic>; under leaves and bark of rotten trunk, 1 ♂ (<named-content xmlns:xlink="http://www.w3.org/1999/xlink" content-type="dwc:institutional_code" xlink:type="simple">SMNG</named-content> VNR14744-4 d).</p><p>
                    <italic>Paratype.</italic> Spain: Navarre province: Same data as holotype, 1 ♂ (<named-content xmlns:xlink="http://www.w3.org/1999/xlink" content-type="dwc:institutional_code" xlink:type="simple">SMNG</named-content> VNR16739-1 b), 1 ♀ (<named-content xmlns:xlink="http://www.w3.org/1999/xlink" content-type="dwc:institutional_code" xlink:type="simple">SMNG</named-content> VNR14744-4 b), 1 ♀ (<named-content xmlns:xlink="http://www.w3.org/1999/xlink" content-type="dwc:institutional_code" xlink:type="simple">SMNG</named-content> VNR14752-1 c); Spain: Gipuzkoa province, Sierra de Aralar, Beasain, road from Lazkao to Etxarri-Aranaz, Pass Puerto de Lizarrusti, forest of <italic><tp:taxon-name><tp:taxon-name-part taxon-name-part-type="genus" reg="Fagus">Fagus</tp:taxon-name-part></tp:taxon-name></italic> on the slope, under stones and in leaf litter, <named-content xmlns:xlink="http://www.w3.org/1999/xlink" content-type="dwc:verbatimCoordinates" xlink:type="simple"><named-content content-type="geo-json" specific-use="{&#34;type&#34;:&#34;Point&#34;,&#34;coordinates&#34;:[-2.098300,42.961400]}" id="NCID0E2DBK" xlink:type="simple">42.9614°N, 2.0983°W</named-content></named-content>, 690 m a.s.l, 21 April 2009, leg. <abbrev xmlns:xlink="http://www.w3.org/1999/xlink" xlink:title="participants in the Navarre field trip in 2009" id="ABBRID0EAEBK" xlink:type="simple">FT2009</abbrev>, 1 ♂: (<named-content xmlns:xlink="http://www.w3.org/1999/xlink" content-type="dwc:institutional_code" xlink:type="simple">SMNG</named-content> VNR14764-3).</p><p>
                    <italic>Other material examined.</italic> <bold>Spain: Navarre province</bold>: Leitza, Ariz Mendiak, between area “Ustarleku” and “Karobieta”, above side stream to Gorriztaran; loamy and calcareous soil, <named-content xmlns:xlink="http://www.w3.org/1999/xlink" content-type="dwc:verbatimCoordinates" xlink:type="simple"><named-content content-type="geo-json" specific-use="{&#34;type&#34;:&#34;Point&#34;,&#34;coordinates&#34;:[-1.877500,43.077800]}" id="NCID0ESEBK" xlink:type="simple">43.0778°N, 1.8775°W</named-content></named-content>, 615 m a.s.l., 20 April 2009, leg. <abbrev xmlns:xlink="http://www.w3.org/1999/xlink" xlink:title="participants in the Navarre field trip in 2009" id="ABBRID0EXEBK" xlink:type="simple">FT2009</abbrev>, grove of <italic><tp:taxon-name><tp:taxon-name-part taxon-name-part-type="genus" reg="Castanea">Castanea</tp:taxon-name-part></tp:taxon-name></italic>, pollard trees on the slope with <italic><tp:taxon-name><tp:taxon-name-part taxon-name-part-type="genus" reg="Ranunculus">Ranunculus</tp:taxon-name-part> <tp:taxon-name-part taxon-name-part-type="species" reg="ficaria">ficaria</tp:taxon-name-part></tp:taxon-name></italic>, <italic><tp:taxon-name><tp:taxon-name-part taxon-name-part-type="genus" reg="Daphne">Daphne</tp:taxon-name-part></tp:taxon-name></italic>, <italic><tp:taxon-name><tp:taxon-name-part taxon-name-part-type="genus" reg="Helleborus">Helleborus</tp:taxon-name-part></tp:taxon-name></italic>, <italic><tp:taxon-name><tp:taxon-name-part taxon-name-part-type="genus" reg="Salvia">Salvia</tp:taxon-name-part></tp:taxon-name></italic>, <italic><tp:taxon-name><tp:taxon-name-part taxon-name-part-type="genus" reg="Rubus">Rubus</tp:taxon-name-part></tp:taxon-name></italic>, <italic><tp:taxon-name><tp:taxon-name-part taxon-name-part-type="genus" reg="Lathrea">Lathrea</tp:taxon-name-part></tp:taxon-name></italic>; under leaves and bark of rotten trunk, 2 ♂♂, 3 ♀♀, 1 juv. ♂ (<named-content xmlns:xlink="http://www.w3.org/1999/xlink" content-type="dwc:institutional_code" xlink:type="simple">SMNG</named-content> VNR14744-4), 1 ♂, 1 juv. ♂ (<named-content xmlns:xlink="http://www.w3.org/1999/xlink" content-type="dwc:institutional_code" xlink:type="simple">SMNG</named-content> VNR16739-1), 1 ♀ (<named-content xmlns:xlink="http://www.w3.org/1999/xlink" content-type="dwc:institutional_code" xlink:type="simple">SMNG</named-content> VNR14746-5), 1 ♀ (<named-content xmlns:xlink="http://www.w3.org/1999/xlink" content-type="dwc:institutional_code" xlink:type="simple">SMNG</named-content> VNR17128-8); 100 meters down to a meadow along the way, 1 ♀ (<named-content xmlns:xlink="http://www.w3.org/1999/xlink" content-type="dwc:institutional_code" xlink:type="simple">SMNG</named-content> VNR17126-4); <italic><tp:taxon-name><tp:taxon-name-part taxon-name-part-type="genus" reg="Alnus">Alnus</tp:taxon-name-part></tp:taxon-name></italic> wood along stream, under bark of standing dead wood, 2 ♀♀, 1 juv. ♀ (<named-content xmlns:xlink="http://www.w3.org/1999/xlink" content-type="dwc:institutional_code" xlink:type="simple">SMNG</named-content> VNR14752-1); with <italic>Carpinus betulus, <tp:taxon-name><tp:taxon-name-part taxon-name-part-type="genus" reg="Corylus">Corylus</tp:taxon-name-part></tp:taxon-name>, <tp:taxon-name><tp:taxon-name-part taxon-name-part-type="genus" reg="Fagus">Fagus</tp:taxon-name-part></tp:taxon-name>, Sambucus</italic>, 1 ♀ (<named-content xmlns:xlink="http://www.w3.org/1999/xlink" content-type="dwc:institutional_code" xlink:type="simple">SMNG</named-content> VNR17129-3). – Leitza, Ariz Mendiak, between area “Ustarleku” and “Karobieta”, next to road NA 4150 to Goizueta; on a slope with <italic><tp:taxon-name><tp:taxon-name-part taxon-name-part-type="genus" reg="Fagus">Fagus</tp:taxon-name-part></tp:taxon-name></italic>, <italic><tp:taxon-name><tp:taxon-name-part taxon-name-part-type="genus" reg="Corylus">Corylus</tp:taxon-name-part></tp:taxon-name></italic>, under a dead, mossy tree trunk, <named-content xmlns:xlink="http://www.w3.org/1999/xlink" content-type="dwc:verbatimCoordinates" xlink:type="simple"><named-content content-type="geo-json" specific-use="{&#34;type&#34;:&#34;Point&#34;,&#34;coordinates&#34;:[-1.866130,43.090920]}" id="NCID0E1IBK" xlink:type="simple">43.09092°N, 1.86613°W</named-content></named-content>, 593 m a.s.l., 20 April 2009, leg. <abbrev xmlns:xlink="http://www.w3.org/1999/xlink" xlink:title="participants in the Navarre field trip in 2009" id="ABBRID0E6IBK" xlink:type="simple">FT2009</abbrev>, 2 ♀♀ (<named-content xmlns:xlink="http://www.w3.org/1999/xlink" content-type="dwc:institutional_code" xlink:type="simple">SMNG</named-content> VNR17131-3). – Sierra de Aralar, south of Errazkin, north of area “Axkarateko Malkorra”, young <italic><tp:taxon-name><tp:taxon-name-part taxon-name-part-type="genus" reg="Fagus">Fagus</tp:taxon-name-part></tp:taxon-name></italic> and old big <italic><tp:taxon-name><tp:taxon-name-part taxon-name-part-type="genus" reg="Quercus">Quercus</tp:taxon-name-part></tp:taxon-name></italic>, <italic><tp:taxon-name><tp:taxon-name-part taxon-name-part-type="genus" reg="Ilex">Ilex</tp:taxon-name-part></tp:taxon-name></italic>, <italic><tp:taxon-name><tp:taxon-name-part taxon-name-part-type="genus" reg="Ruscus">Ruscus</tp:taxon-name-part></tp:taxon-name></italic>, <italic><tp:taxon-name><tp:taxon-name-part taxon-name-part-type="genus" reg="Hedera">Hedera</tp:taxon-name-part> <tp:taxon-name-part taxon-name-part-type="species" reg="helix">helix</tp:taxon-name-part></tp:taxon-name></italic>, in leaf litter, <named-content xmlns:xlink="http://www.w3.org/1999/xlink" content-type="dwc:verbatimCoordinates" xlink:type="simple"><named-content content-type="geo-json" specific-use="{&#34;type&#34;:&#34;Point&#34;,&#34;coordinates&#34;:[-1.970300,42.997200]}" id="NCID0ESKBK" xlink:type="simple">42.9972°N, 1.9703°W</named-content></named-content>, 630 m a.s.l., 21 April 2009, leg. <abbrev xmlns:xlink="http://www.w3.org/1999/xlink" xlink:title="participants in the Navarre field trip in 2009" id="ABBRID0EXKBK" xlink:type="simple">FT2009</abbrev>, 2 juv. ♂♂ (<named-content xmlns:xlink="http://www.w3.org/1999/xlink" content-type="dwc:institutional_code" xlink:type="simple">SMNG</named-content> VNR14757-6), 1 ♂, 1 ♀ (<named-content xmlns:xlink="http://www.w3.org/1999/xlink" content-type="dwc:institutional_code" xlink:type="simple">SMNG</named-content> VNR14758-3; <named-content xmlns:xlink="http://www.w3.org/1999/xlink" content-type="dwc:institutional_code" xlink:type="simple">SMNG</named-content> VNR14813-1), 1 ♂, 1 ♀ (<named-content xmlns:xlink="http://www.w3.org/1999/xlink" content-type="dwc:institutional_code" xlink:type="simple">SMNG</named-content> VNR17133-9). – Sierra de Aralar, south Baraibar, on road NA-7510 to Santuario de San Migel, at area “Izáin”, karst area with deep grykes and bare limestone rocks, <italic><tp:taxon-name><tp:taxon-name-part taxon-name-part-type="genus" reg="Fagus">Fagus</tp:taxon-name-part></tp:taxon-name></italic> woodland and some <italic><tp:taxon-name><tp:taxon-name-part taxon-name-part-type="genus" reg="Crataegus">Crataegus</tp:taxon-name-part></tp:taxon-name></italic> bushes, in leaf litter, partly sieved out, <named-content xmlns:xlink="http://www.w3.org/1999/xlink" content-type="dwc:verbatimCoordinates" xlink:type="simple"><named-content content-type="geo-json" specific-use="{&#34;type&#34;:&#34;Point&#34;,&#34;coordinates&#34;:[-1.938400,42.971400]}" id="NCID0EAMBK" xlink:type="simple">42.9714°N, 1.9384°W</named-content></named-content>, 790 m a.s.l., 22 April 2009, leg. <abbrev xmlns:xlink="http://www.w3.org/1999/xlink" xlink:title="participants in the Navarre field trip in 2009" id="ABBRID0EFMBK" xlink:type="simple">FT2009</abbrev>, 1 ♀ (<named-content xmlns:xlink="http://www.w3.org/1999/xlink" content-type="dwc:institutional_code" xlink:type="simple">SMNG</named-content> VNR14770-12), 1 ♀ (<named-content xmlns:xlink="http://www.w3.org/1999/xlink" content-type="dwc:institutional_code" xlink:type="simple">SMNG</named-content> VNR14771-6). – Sierra de San Miguel, mountain point Artxueta at radio mast, karst area with bare limestone rocks, grove of low growing <italic><tp:taxon-name><tp:taxon-name-part taxon-name-part-type="genus" reg="Fagus">Fagus</tp:taxon-name-part></tp:taxon-name></italic>, in litter and under bark, <named-content xmlns:xlink="http://www.w3.org/1999/xlink" content-type="dwc:verbatimCoordinates" xlink:type="simple"><named-content content-type="geo-json" specific-use="{&#34;type&#34;:&#34;Point&#34;,&#34;coordinates&#34;:[-1.966800,42.952500]}" id="NCID0E4MBK" xlink:type="simple">42.9525°N, 1.9668°W</named-content></named-content>, 1300 m a.s.l., 22 April 2009, leg. <abbrev xmlns:xlink="http://www.w3.org/1999/xlink" xlink:title="participants in the Navarre field trip in 2009" id="ABBRID0ECNBK" xlink:type="simple">FT2009</abbrev>, 3 ♂♂, 1 ♀ (<named-content xmlns:xlink="http://www.w3.org/1999/xlink" content-type="dwc:institutional_code" xlink:type="simple">SMNG</named-content> VNR14773-1). – Sierra de Urbasa, road NA-718 from Olazi / Olazagutía to Estella, at the end of the hairpin curves, under the bark of a very large old beech with a lot of moos; limestone, <named-content xmlns:xlink="http://www.w3.org/1999/xlink" content-type="dwc:verbatimCoordinates" xlink:type="simple"><named-content content-type="geo-json" specific-use="{&#34;type&#34;:&#34;Point&#34;,&#34;coordinates&#34;:[-2.180550,42.860310]}" id="NCID0EONBK" xlink:type="simple">42.86031°N, 2.18055°W</named-content></named-content>, 888 m a.s.l., 23 April 2009, leg. <abbrev xmlns:xlink="http://www.w3.org/1999/xlink" xlink:title="participants in the Navarre field trip in 2009" id="ABBRID0ETNBK" xlink:type="simple">FT2009</abbrev>, 1 ♂, 1 ♀ (<named-content xmlns:xlink="http://www.w3.org/1999/xlink" content-type="dwc:institutional_code" xlink:type="simple">SMNG</named-content> VNR17135-4). – Sierra de Urbasa, 1 km east of road junction to road NA-7182 at site “Bentakaita”, <italic><tp:taxon-name><tp:taxon-name-part taxon-name-part-type="genus" reg="Fagus">Fagus</tp:taxon-name-part></tp:taxon-name></italic> forest with <italic><tp:taxon-name><tp:taxon-name-part taxon-name-part-type="genus" reg="Prunus">Prunus</tp:taxon-name-part></tp:taxon-name></italic>, <italic><tp:taxon-name><tp:taxon-name-part taxon-name-part-type="genus" reg="Corydalis">Corydalis</tp:taxon-name-part></tp:taxon-name></italic>, <italic><tp:taxon-name><tp:taxon-name-part taxon-name-part-type="genus" reg="Mercurialis">Mercurialis</tp:taxon-name-part></tp:taxon-name></italic>, <italic><tp:taxon-name><tp:taxon-name-part taxon-name-part-type="genus" reg="Erythronium">Erythronium</tp:taxon-name-part></tp:taxon-name></italic>; in leaf litter, <named-content xmlns:xlink="http://www.w3.org/1999/xlink" content-type="dwc:verbatimCoordinates" xlink:type="simple"><named-content content-type="geo-json" specific-use="{&#34;type&#34;:&#34;Point&#34;,&#34;coordinates&#34;:[-2.159500,42.854000]}" id="NCID0ECPBK" xlink:type="simple">42.8540°N, 2.1595°W</named-content></named-content>, 890 m a.s.l., 23 April 2009, leg. <abbrev xmlns:xlink="http://www.w3.org/1999/xlink" xlink:title="participants in the Navarre field trip in 2009" id="ABBRID0EHPBK" xlink:type="simple">FT2009</abbrev>, 1 ♂ (<named-content xmlns:xlink="http://www.w3.org/1999/xlink" content-type="dwc:institutional_code" xlink:type="simple">SMNG</named-content> VNR16734-1), 1 ♂ (<named-content xmlns:xlink="http://www.w3.org/1999/xlink" content-type="dwc:institutional_code" xlink:type="simple">SMNG</named-content> VNR17136-4). – Urroz, hayedo [beech forest], 25 September 1995, leg. Javier Sáenz de Cabezón, 1 ♀ (<named-content xmlns:xlink="http://www.w3.org/1999/xlink" content-type="dwc:institutional_code" xlink:type="simple">MZNA</named-content> MZ-19951125 a). – Imbuluzqueta, tocón [stub], 21 February 1993, 2 ♂♂, 4 ♀♀ (<named-content xmlns:xlink="http://www.w3.org/1999/xlink" content-type="dwc:institutional_code" xlink:type="simple">MZNA</named-content> MZ-19931121a). – Eguaras, Vedado de, <italic><tp:taxon-name><tp:taxon-name-part taxon-name-part-type="genus" reg="Quercus">Quercus</tp:taxon-name-part> <tp:taxon-name-part taxon-name-part-type="species" reg="coccifera">coccifera</tp:taxon-name-part></tp:taxon-name></italic>, 10 January 1980, leg. R. Jordana, 1 juv. ♀ (<named-content xmlns:xlink="http://www.w3.org/1999/xlink" content-type="dwc:institutional_code" xlink:type="simple">MZNA</named-content> VE1041AS). – Irati, suelo de hayedo [floor of beech forest], 17 September 1982, leg. J. Barace, 1 ♀ (<named-content xmlns:xlink="http://www.w3.org/1999/xlink" content-type="dwc:institutional_code" xlink:type="simple">MZNA</named-content> MZ-19820917, <xref ref-type="bibr" rid="B40">Salinas 1990</xref>). – Velate, hayedo [beech forest], 25 September 1995, leg. Javier Sáenz de Cabezón, 1 ♂ (<named-content xmlns:xlink="http://www.w3.org/1999/xlink" content-type="dwc:institutional_code" xlink:type="simple">MZNA</named-content> MZ-19951125). – Lagos de Urroz, hayedo [beech forest], 25 September 1995, leg. Javier Sáenz de Cabezón, 1 ♀ (<named-content xmlns:xlink="http://www.w3.org/1999/xlink" content-type="dwc:institutional_code" xlink:type="simple">MZNA</named-content> MZ-19951125 a). – Tirapegui, tocón [stub], 21 February 1993, 3 ♂♂, 1 ♀ (<named-content xmlns:xlink="http://www.w3.org/1999/xlink" content-type="dwc:institutional_code" xlink:type="simple">MZNA</named-content> MZ-19931121 b). – Aquerreta, corteza [bark], 15 January 1994, 1 ♂, 6 ♀♀ (<named-content xmlns:xlink="http://www.w3.org/1999/xlink" content-type="dwc:institutional_code" xlink:type="simple">MZNA</named-content> <!--PageBreak-->MZ-19940119a). – Quinto Real, 29 June 1977, 1 juv. ♀ (<named-content xmlns:xlink="http://www.w3.org/1999/xlink" content-type="dwc:institutional_code" xlink:type="simple">MZNA</named-content> MZ-19770629d, <xref ref-type="bibr" rid="B7">Barace and Herrera 1980</xref>). – Quinto Real, carretera [road], 11 May 1977, leg. R. Jordana, 1 ♀ (<named-content xmlns:xlink="http://www.w3.org/1999/xlink" content-type="dwc:institutional_code" xlink:type="simple">MZNA</named-content> MZ-19770511d, <xref ref-type="bibr" rid="B7">Barace and Herrera 1980</xref>). – Quinto Real, tocón [stub], 4 August 1977, leg. Vierna, 4 ♂♂ (<named-content xmlns:xlink="http://www.w3.org/1999/xlink" content-type="dwc:institutional_code" xlink:type="simple">MZNA</named-content> MZ-19770804e, <xref ref-type="bibr" rid="B8">Barace and Herrera 1982</xref>). – Quinto Real, carretera [road], 11 May 1977, 1 ♂ (<named-content xmlns:xlink="http://www.w3.org/1999/xlink" content-type="dwc:institutional_code" xlink:type="simple">MZNA</named-content> MZ-19770511d, <xref ref-type="bibr" rid="B7">Barace and Herrera 1980</xref>). – Quinto Real, pinar [pine forest], 14 September 1977, 1 ♂ (<named-content xmlns:xlink="http://www.w3.org/1999/xlink" content-type="dwc:institutional_code" xlink:type="simple">MZNA</named-content> MZ-19770914, <xref ref-type="bibr" rid="B7">Barace and Herrera 1980</xref>). – Quinto Real, 24 November 1976, leg. Labiano, 1 ♂ (<named-content xmlns:xlink="http://www.w3.org/1999/xlink" content-type="dwc:institutional_code" xlink:type="simple">MZNA</named-content> MZ-19761124a, <xref ref-type="bibr" rid="B7">Barace and Herrera 1980</xref>). – Quinto Real, 29 June 1977, leg. Monreal, 1 ♂ (<named-content xmlns:xlink="http://www.w3.org/1999/xlink" content-type="dwc:institutional_code" xlink:type="simple">MZNA</named-content> MZ-19770629d, <xref ref-type="bibr" rid="B7">Barace and Herrera 1980</xref>). – Quinto Real, pinar [pine forest], 14 September 1977, 1 ♀ (<named-content xmlns:xlink="http://www.w3.org/1999/xlink" content-type="dwc:institutional_code" xlink:type="simple">MZNA</named-content> MZ-19770914, <xref ref-type="bibr" rid="B7">Barace and Herrera 1980</xref>). – Quinto Real, pinar [pine forest], 14 September 1977, 1 ♀ (<named-content xmlns:xlink="http://www.w3.org/1999/xlink" content-type="dwc:institutional_code" xlink:type="simple">MZNA</named-content> MZ-19770914, <xref ref-type="bibr" rid="B7">Barace and Herrera 1980</xref>). – Quinto Real, corteza de haya [bark of beech], 3 September 1977, leg. J. Barace, 1 ♂ (<named-content xmlns:xlink="http://www.w3.org/1999/xlink" content-type="dwc:institutional_code" xlink:type="simple">MZNA</named-content> MZ-19770903 d, <xref ref-type="bibr" rid="B7">Barace and Herrera 1980</xref>). – Quinto Real, pinar [pine forest], 14 September 1977, 1 ♂ (<named-content xmlns:xlink="http://www.w3.org/1999/xlink" content-type="dwc:institutional_code" xlink:type="simple">MZNA</named-content> MZ-19770914, <xref ref-type="bibr" rid="B8">Barace and Herrera 1982</xref>). – Quinto Real, corteza [bark], 29 June 1977, 1 ♂ (<named-content xmlns:xlink="http://www.w3.org/1999/xlink" content-type="dwc:institutional_code" xlink:type="simple">MZNA</named-content> MZ-19770629 e, <xref ref-type="bibr" rid="B7">Barace and Herrera 1980</xref>). – Quinto Real, corteza [bark], 29 June 1977, 1 (juv.?) ♀ (<named-content xmlns:xlink="http://www.w3.org/1999/xlink" content-type="dwc:institutional_code" xlink:type="simple">MZNA</named-content> MZ-19770629 e, <xref ref-type="bibr" rid="B7">Barace and Herrera 1980</xref>). – Quinto Real, tocón [stub], 4 August 1977, 1 ♀ (<named-content xmlns:xlink="http://www.w3.org/1999/xlink" content-type="dwc:institutional_code" xlink:type="simple">MZNA</named-content> MZ-19770804 f, <xref ref-type="bibr" rid="B7">Barace and Herrera 1980</xref>). – Quinto Real, tocón [stub], 16 March 1977, leg. Labiano, 1 ♀ (<named-content xmlns:xlink="http://www.w3.org/1999/xlink" content-type="dwc:institutional_code" xlink:type="simple">MZNA</named-content> MZ-19770316 b, <xref ref-type="bibr" rid="B7">Barace and Herrera 1980</xref>). <bold>Spain: Gipuzkoa province</bold>: Sierra de Aralar, Beasain, road from Lazkao to Etxarri-Aranaz, west of the Pass Puerto de Lizarrusti, forest of <italic><tp:taxon-name><tp:taxon-name-part taxon-name-part-type="genus" reg="Fagus">Fagus</tp:taxon-name-part></tp:taxon-name></italic>, in leaf litter, <named-content xmlns:xlink="http://www.w3.org/1999/xlink" content-type="dwc:verbatimCoordinates" xlink:type="simple"><named-content content-type="geo-json" specific-use="{&#34;type&#34;:&#34;Point&#34;,&#34;coordinates&#34;:[-2.112200,42.957200]}" id="NCID0EBWBK" xlink:type="simple">42.9572°N, 2.1122°W</named-content></named-content>, 550 m a.s.l., 21 April 2009, leg. <abbrev xmlns:xlink="http://www.w3.org/1999/xlink" xlink:title="participants in the Navarre field trip in 2009" id="ABBRID0EGWBK" xlink:type="simple">FT2009</abbrev>, 1 ♂ (<named-content xmlns:xlink="http://www.w3.org/1999/xlink" content-type="dwc:institutional_code" xlink:type="simple">SMNG</named-content> VNR14763-9), 1 juv. ♂ (<named-content xmlns:xlink="http://www.w3.org/1999/xlink" content-type="dwc:institutional_code" xlink:type="simple">SMNG</named-content> VNR14763-11). – Natural Park Aizkorri-Aratz, near Onati; close to the monastery Arantzazu, beechwood in limestone with <italic><tp:taxon-name><tp:taxon-name-part taxon-name-part-type="genus" reg="Ilex">Ilex</tp:taxon-name-part></tp:taxon-name>, <tp:taxon-name><tp:taxon-name-part taxon-name-part-type="genus" reg="Fagus">Fagus</tp:taxon-name-part></tp:taxon-name>, <tp:taxon-name><tp:taxon-name-part taxon-name-part-type="genus" reg="Rubus">Rubus</tp:taxon-name-part></tp:taxon-name> fructicosus, <tp:taxon-name><tp:taxon-name-part taxon-name-part-type="genus" reg="Hedera">Hedera</tp:taxon-name-part></tp:taxon-name>, Larix, <tp:taxon-name><tp:taxon-name-part taxon-name-part-type="genus" reg="Helleborus">Helleborus</tp:taxon-name-part></tp:taxon-name></italic>, under bark of a dead tree trunk, <named-content xmlns:xlink="http://www.w3.org/1999/xlink" content-type="dwc:verbatimCoordinates" xlink:type="simple"><named-content content-type="geo-json" specific-use="{&#34;type&#34;:&#34;Point&#34;,&#34;coordinates&#34;:[-2.389890,42.977660]}" id="NCID0EWXBK" xlink:type="simple">42.97766°N, 2.38989°W</named-content></named-content>, 850 m a.s.l., 24 April 2009, leg. <abbrev xmlns:xlink="http://www.w3.org/1999/xlink" xlink:title="participants in the Navarre field trip in 2009" id="ABBRID0E2XBK" xlink:type="simple">FT2009</abbrev>, 1 ♀ (<named-content xmlns:xlink="http://www.w3.org/1999/xlink" content-type="dwc:institutional_code" xlink:type="simple">SMNG</named-content> VNR17139-5). – Natural Park Aizkorri-Aratz, Sierra de Urquilla, Montes de Altzania, south of mountain chain Aikorriko Mendikatea, south west of Mountain Aitzgorri, northwest Zumarraundi, high plain Alizania, north of Portua Zarra, karst plain with small growing trees of <italic><tp:taxon-name><tp:taxon-name-part taxon-name-part-type="genus" reg="Fagus">Fagus</tp:taxon-name-part></tp:taxon-name></italic> and open grasslands, <named-content xmlns:xlink="http://www.w3.org/1999/xlink" content-type="dwc:verbatimCoordinates" xlink:type="simple"><named-content content-type="geo-json" specific-use="{&#34;type&#34;:&#34;Point&#34;,&#34;coordinates&#34;:[-2.329800,42.935400]}" id="NCID0EOYBK" xlink:type="simple">42.9354°N, 2.3298°W</named-content></named-content>, 1160 m a.s.l., 24 April 2009, leg. <abbrev xmlns:xlink="http://www.w3.org/1999/xlink" xlink:title="participants in the Navarre field trip in 2009" id="ABBRID0ETYBK" xlink:type="simple">FT2009</abbrev>, 1 ♂, 1 ♀, 1 juv. ♂, 1 juv. ♀ (<named-content xmlns:xlink="http://www.w3.org/1999/xlink" content-type="dwc:institutional_code" xlink:type="simple">SMNG</named-content> VNR14786-3), 1 ♂, 1 ♀ (<named-content xmlns:xlink="http://www.w3.org/1999/xlink" content-type="dwc:institutional_code" xlink:type="simple">SMNG</named-content> VNR14828-3), 1 ♂ (<named-content xmlns:xlink="http://www.w3.org/1999/xlink" content-type="dwc:institutional_code" xlink:type="simple">SMNG</named-content> VNR14791-5). – Natural Park Aizkorri-Aratz, Sierra de Urquilla, near Zumaraundi, deep doline with creek discharge near cave entry; much leaf litter; sieved from <italic><tp:taxon-name><tp:taxon-name-part taxon-name-part-type="genus" reg="Fagus">Fagus</tp:taxon-name-part></tp:taxon-name></italic> leaves <named-content xmlns:xlink="http://www.w3.org/1999/xlink" content-type="dwc:verbatimCoordinates" xlink:type="simple"><named-content content-type="geo-json" specific-use="{&#34;type&#34;:&#34;Point&#34;,&#34;coordinates&#34;:[-2.322400,42.924100]}" id="NCID0EQZBK" xlink:type="simple">42.9241°N, 2.3224°W</named-content></named-content>, 980 m a.s.l., 24 April 2009, leg. <abbrev xmlns:xlink="http://www.w3.org/1999/xlink" xlink:title="participants in the Navarre field trip in 2009" id="ABBRID0EVZBK" xlink:type="simple">FT2009</abbrev>, 1 juv. ♂ (<named-content xmlns:xlink="http://www.w3.org/1999/xlink" content-type="dwc:institutional_code" xlink:type="simple">SMNG</named-content> VNR14793-5).</p></tp:treatment-sec><tp:treatment-sec sec-type="description" id="SECID0E5ZBK"><title>Description.</title><p>
                    <italic>Habitus.</italic> Slightly fusiform, widest around tergite 10 (Fig. <xref ref-type="fig" rid="F12">12A</xref>).</p><p>
                    <italic>Colour.</italic> General body colouration varies from pale and light buff (most individuals), through yellow ochre to tawny olive (Fig. <xref ref-type="fig" rid="F12">12A</xref>). Mostly last third of the body and usually also the head a little darker. Head light yellow ochre, sometimes darker in front and around the ocellar area. Last antennal articles yellowish. Some or all tergites more or less darker on posterior margin. Most specimens are paler than <italic><tp:taxon-name><tp:taxon-name-part taxon-name-part-type="genus" reg="Lithobius">L.</tp:taxon-name-part> <tp:taxon-name-part taxon-name-part-type="species" reg="crassipes">crassipes</tp:taxon-name-part></tp:taxon-name></italic>.</p><p>
                    <italic>Length.</italic> 6.4–11.0 mm (Fig. <xref ref-type="fig" rid="F2">2</xref>, Table <xref ref-type="table" rid="T2">2</xref>).</p><!--PageBreak--><p>
                    <italic>Head.</italic> Head roundish, mostly as broad as long or little broader than long and head broader or as broad as T5. Head length 0.6–1.08 mm (Fig. <xref ref-type="fig" rid="F3">3</xref>, Table <xref ref-type="table" rid="T4">4</xref>).</p><p>
                    <italic>Antennae</italic>. 20 antennal articles, short and stout, 1.6–3.2 mm long, 2.6 times longer than head (Figs <xref ref-type="fig" rid="F4">4</xref>, <xref ref-type="fig" rid="F13">13A</xref>, Table <xref ref-type="table" rid="T6">6</xref>).</p><p>
                    <italic>Ocelli</italic>. 5 to 11 ocelli on each side of the head, mostly 8 or 9, rarely 5 or 11, arranged in two or three rows (Fig. <xref ref-type="fig" rid="F5">5</xref>, Table <xref ref-type="table" rid="T8">8</xref>), posteriorly with one greater, longitudinally oval ocellus, clearly separated from the others. The most common arrangements (n = 47) are 1 + 4, 3 (21 %), 1 + 4, 3, 1 (14 %) and 1 + 4, 3, 2 (14 %). There is no significant difference between males and females in number and arrangement. In 54 % the number of ocelli differs between right and left side in one or two ocelli.</p><p>
                    <italic>Coxosternum</italic>. Anterior border with 2+2 teeth, upper part slender, acuminate, lateral borders without shoulders. Middle notch narrow to moderate width. Sometimes coxosternum slenderer and the middle notch narrower (Fig. <xref ref-type="fig" rid="F14">14A</xref>).</p><p>
                    <italic>Tergites</italic>. Surface slightly rough, glossy. Posterior border of T1 feebly concave or straight, T3 to T5 feebly concave, T8 to T15 distinctly concave, T16 feebly to dis<!--PageBreak-->tinctly concave. Posterior angles of T9, T11 and T13 mostly obtuse or rounded with no trace of lobes or triangular projections.</p><p>
                    <italic>Legs.</italic> Tarsus and metatarsus fused on legpair 1 to 11. On legpair 12 and 13 the tarsal-metatarsal articulation is indistinct. Penultimate and ultimate legpairs (14, 15) are densely covered with pores. Last two legpairs are thickened in both sexes, much more so in males. Without accessory apical claw on legpair 15.</p><p>Legpair 15 tibia of males with a more setiferous depression (fossa), which is distinct and well-developed in specimens in later developmental stages (Fig. <xref ref-type="fig" rid="F15">15A</xref>), in younger developmental stages only indicated. The depression starts more or less in the half of the tibia (55–75 % of tibia length) and reaches nearly up to the end of the tibia (88–93 % of tibia length) and has a relative length of about 30 to 40 % of tibia (n = 28).</p><p>
                    <italic>Coxal pores.</italic> Round, 2–4 (sometimes 5) pores on each coxa (Fig. <xref ref-type="fig" rid="F6">6</xref>, Table <xref ref-type="table" rid="T9">9</xref>). Mostly 2, 3, 3, 2 or 3, 3, 3, 2 (coxae 15–12) with the highest observed number of 4, 5, 4, 3 in a female (Table <xref ref-type="table" rid="T15">15</xref>).</p><p>
                    <italic>Plectrotaxy</italic>. The plectrotaxy of legs of <italic><tp:taxon-name><tp:taxon-name-part taxon-name-part-type="genus" reg="Lithobius">L.</tp:taxon-name-part> <tp:taxon-name-part taxon-name-part-type="species" reg="crassipesoides">crassipesoides</tp:taxon-name-part></tp:taxon-name></italic> sp. n. is given in Table <xref ref-type="table" rid="T16">16</xref>. It differs from <italic><tp:taxon-name><tp:taxon-name-part taxon-name-part-type="genus" reg="Lithobius">L.</tp:taxon-name-part> <tp:taxon-name-part taxon-name-part-type="species" reg="crassipes">crassipes</tp:taxon-name-part></tp:taxon-name></italic> in the absence of a <abbrev xmlns:xlink="http://www.w3.org/1999/xlink" xlink:title="anterior dorsal spine" id="ABBRID0EY5BK" xlink:type="simple">DaP</abbrev> spine up to legpair 11, <abbrev xmlns:xlink="http://www.w3.org/1999/xlink" xlink:title="anterior dorsal spine" id="ABBRID0E35BK" xlink:type="simple">DaP</abbrev> very rarely <!--PageBreak-->present on legpair 12, rarely present on legpair 13 to 14, while almost always present in <italic><tp:taxon-name><tp:taxon-name-part taxon-name-part-type="genus" reg="Lithobius">L.</tp:taxon-name-part> <tp:taxon-name-part taxon-name-part-type="species" reg="crassipes">crassipes</tp:taxon-name-part></tp:taxon-name></italic> on legpair 10 to 15, frequently on legpair 9, rarely also on legpair 7 and 8 or only on legpair 11 to 15 (Table <xref ref-type="table" rid="T17">17</xref>).</p><table-wrap id="T16" position="float" orientation="portrait"><label>Table 16.</label><caption><p>Plectrotaxy of <italic><tp:taxon-name><tp:taxon-name-part taxon-name-part-type="genus" reg="Lithobius">Lithobius</tp:taxon-name-part> <tp:taxon-name-part taxon-name-part-type="species" reg="crassipesoides">crassipesoides</tp:taxon-name-part></tp:taxon-name></italic> sp. n. (n = 11 ♂♂ and 11 ♀♀). In brackets spines absent in more than 50 % of individuals.</p></caption><table id="TID0EAPDI" rules="all"><tbody><tr><th rowspan="2" colspan="1">Legpair</th><th rowspan="1" colspan="5">Ventral</th><th rowspan="1" colspan="5">Dorsal</th></tr><tr><th rowspan="1" colspan="1">
                            <abbrev xmlns:xlink="http://www.w3.org/1999/xlink" xlink:title="coxa" id="ABBRID0EYACK" xlink:type="simple">C</abbrev>
                          </th><th rowspan="1" colspan="1">
                            <abbrev xmlns:xlink="http://www.w3.org/1999/xlink" xlink:title="trochanter" id="ABBRID0EABCK" xlink:type="simple">t</abbrev>
                          </th><th rowspan="1" colspan="1">
                            <abbrev xmlns:xlink="http://www.w3.org/1999/xlink" xlink:title="prefemur" id="ABBRID0EIBCK" xlink:type="simple">P</abbrev>
                          </th><th rowspan="1" colspan="1">
                            <abbrev xmlns:xlink="http://www.w3.org/1999/xlink" xlink:title="femur" id="ABBRID0EQBCK" xlink:type="simple">F</abbrev>
                          </th><th rowspan="1" colspan="1">
                            <abbrev xmlns:xlink="http://www.w3.org/1999/xlink" xlink:title="tibia" id="ABBRID0EYBCK" xlink:type="simple">T</abbrev>
                          </th><th rowspan="1" colspan="1">
                            <abbrev xmlns:xlink="http://www.w3.org/1999/xlink" xlink:title="coxa" id="ABBRID0EACCK" xlink:type="simple">C</abbrev>
                          </th><th rowspan="1" colspan="1">
                            <abbrev xmlns:xlink="http://www.w3.org/1999/xlink" xlink:title="trochanter" id="ABBRID0EICCK" xlink:type="simple">t</abbrev>
                          </th><th rowspan="1" colspan="1">
                            <abbrev xmlns:xlink="http://www.w3.org/1999/xlink" xlink:title="prefemur" id="ABBRID0EQCCK" xlink:type="simple">P</abbrev>
                          </th><th rowspan="1" colspan="1">
                            <abbrev xmlns:xlink="http://www.w3.org/1999/xlink" xlink:title="femur" id="ABBRID0EYCCK" xlink:type="simple">F</abbrev>
                          </th><th rowspan="1" colspan="1">
                            <abbrev xmlns:xlink="http://www.w3.org/1999/xlink" xlink:title="tibia" id="ABBRID0EADCK" xlink:type="simple">T</abbrev>
                          </th></tr><tr><td rowspan="1" colspan="1">
                            <bold>1</bold>
                          </td><td rowspan="1" colspan="1">–</td><td rowspan="1" colspan="1">–</td><td rowspan="1" colspan="1">(<abbrev xmlns:xlink="http://www.w3.org/1999/xlink" xlink:title="posterior spine" id="ABBRID0EVDCK" xlink:type="simple">p</abbrev>)</td><td rowspan="1" colspan="1">
                            <abbrev xmlns:xlink="http://www.w3.org/1999/xlink" xlink:title="anterior spine" id="ABBRID0E4DCK" xlink:type="simple">a</abbrev>
                            <abbrev xmlns:xlink="http://www.w3.org/1999/xlink" xlink:title="median spine" id="ABBRID0EBECK" xlink:type="simple">m</abbrev>(<abbrev xmlns:xlink="http://www.w3.org/1999/xlink" xlink:title="posterior spine" id="ABBRID0EFECK" xlink:type="simple">p</abbrev>)</td><td rowspan="1" colspan="1">
                            <abbrev xmlns:xlink="http://www.w3.org/1999/xlink" xlink:title="median spine" id="ABBRID0ENECK" xlink:type="simple">m</abbrev>
                          </td><td rowspan="1" colspan="1">–</td><td rowspan="1" colspan="1">–</td><td rowspan="1" colspan="1">
                            <abbrev xmlns:xlink="http://www.w3.org/1999/xlink" xlink:title="median spine" id="ABBRID0E2ECK" xlink:type="simple">m</abbrev>
                            <abbrev xmlns:xlink="http://www.w3.org/1999/xlink" xlink:title="posterior spine" id="ABBRID0E6ECK" xlink:type="simple">p</abbrev>
                          </td><td rowspan="1" colspan="1">
                            <abbrev xmlns:xlink="http://www.w3.org/1999/xlink" xlink:title="anterior spine" id="ABBRID0EHFCK" xlink:type="simple">a</abbrev>(<abbrev xmlns:xlink="http://www.w3.org/1999/xlink" xlink:title="posterior spine" id="ABBRID0ELFCK" xlink:type="simple">p</abbrev>)</td><td rowspan="1" colspan="1">
                            <abbrev xmlns:xlink="http://www.w3.org/1999/xlink" xlink:title="anterior spine" id="ABBRID0ETFCK" xlink:type="simple">a</abbrev>
                          </td></tr><tr><td rowspan="1" colspan="1">
                            <bold>2</bold>
                          </td><td rowspan="1" colspan="1">–</td><td rowspan="1" colspan="1">–</td><td rowspan="1" colspan="1">(<abbrev xmlns:xlink="http://www.w3.org/1999/xlink" xlink:title="posterior spine" id="ABBRID0EIGCK" xlink:type="simple">p</abbrev>)</td><td rowspan="1" colspan="1">
                            <abbrev xmlns:xlink="http://www.w3.org/1999/xlink" xlink:title="anterior spine" id="ABBRID0EQGCK" xlink:type="simple">a</abbrev>
                            <abbrev xmlns:xlink="http://www.w3.org/1999/xlink" xlink:title="median spine" id="ABBRID0EUGCK" xlink:type="simple">m</abbrev>(<abbrev xmlns:xlink="http://www.w3.org/1999/xlink" xlink:title="posterior spine" id="ABBRID0EYGCK" xlink:type="simple">p</abbrev>)</td><td rowspan="1" colspan="1">(<abbrev xmlns:xlink="http://www.w3.org/1999/xlink" xlink:title="anterior spine" id="ABBRID0EAHCK" xlink:type="simple">a</abbrev>)<abbrev xmlns:xlink="http://www.w3.org/1999/xlink" xlink:title="median spine" id="ABBRID0EEHCK" xlink:type="simple">m</abbrev></td><td rowspan="1" colspan="1">–</td><td rowspan="1" colspan="1">–</td><td rowspan="1" colspan="1">
                            <abbrev xmlns:xlink="http://www.w3.org/1999/xlink" xlink:title="median spine" id="ABBRID0ERHCK" xlink:type="simple">m</abbrev>
                            <abbrev xmlns:xlink="http://www.w3.org/1999/xlink" xlink:title="posterior spine" id="ABBRID0EVHCK" xlink:type="simple">p</abbrev>
                          </td><td rowspan="1" colspan="1">
                            <abbrev xmlns:xlink="http://www.w3.org/1999/xlink" xlink:title="anterior spine" id="ABBRID0E4HCK" xlink:type="simple">a</abbrev>
                            <abbrev xmlns:xlink="http://www.w3.org/1999/xlink" xlink:title="posterior spine" id="ABBRID0EBICK" xlink:type="simple">p</abbrev>
                          </td><td rowspan="1" colspan="1">
                            <abbrev xmlns:xlink="http://www.w3.org/1999/xlink" xlink:title="anterior spine" id="ABBRID0EJICK" xlink:type="simple">a</abbrev>(<abbrev xmlns:xlink="http://www.w3.org/1999/xlink" xlink:title="posterior spine" id="ABBRID0ENICK" xlink:type="simple">p</abbrev>)</td></tr><tr><td rowspan="1" colspan="1">
                            <bold>3</bold>
                          </td><td rowspan="1" colspan="1">–</td><td rowspan="1" colspan="1">–</td><td rowspan="1" colspan="1">(<abbrev xmlns:xlink="http://www.w3.org/1999/xlink" xlink:title="posterior spine" id="ABBRID0ECJCK" xlink:type="simple">p</abbrev>)</td><td rowspan="1" colspan="1">
                            <abbrev xmlns:xlink="http://www.w3.org/1999/xlink" xlink:title="anterior spine" id="ABBRID0EKJCK" xlink:type="simple">a</abbrev>
                            <abbrev xmlns:xlink="http://www.w3.org/1999/xlink" xlink:title="median spine" id="ABBRID0EOJCK" xlink:type="simple">m</abbrev>(<abbrev xmlns:xlink="http://www.w3.org/1999/xlink" xlink:title="posterior spine" id="ABBRID0ESJCK" xlink:type="simple">p</abbrev>)</td><td rowspan="1" colspan="1">(<abbrev xmlns:xlink="http://www.w3.org/1999/xlink" xlink:title="anterior spine" id="ABBRID0E1JCK" xlink:type="simple">a</abbrev>)<abbrev xmlns:xlink="http://www.w3.org/1999/xlink" xlink:title="median spine" id="ABBRID0E5JCK" xlink:type="simple">m</abbrev></td><td rowspan="1" colspan="1">–</td><td rowspan="1" colspan="1">–</td><td rowspan="1" colspan="1">
                            <abbrev xmlns:xlink="http://www.w3.org/1999/xlink" xlink:title="median spine" id="ABBRID0ELKCK" xlink:type="simple">m</abbrev>
                            <abbrev xmlns:xlink="http://www.w3.org/1999/xlink" xlink:title="posterior spine" id="ABBRID0EPKCK" xlink:type="simple">p</abbrev>
                          </td><td rowspan="1" colspan="1">
                            <abbrev xmlns:xlink="http://www.w3.org/1999/xlink" xlink:title="anterior spine" id="ABBRID0EXKCK" xlink:type="simple">a</abbrev>
                            <abbrev xmlns:xlink="http://www.w3.org/1999/xlink" xlink:title="posterior spine" id="ABBRID0E2KCK" xlink:type="simple">p</abbrev>
                          </td><td rowspan="1" colspan="1">
                            <abbrev xmlns:xlink="http://www.w3.org/1999/xlink" xlink:title="anterior spine" id="ABBRID0EDLCK" xlink:type="simple">a</abbrev>(<abbrev xmlns:xlink="http://www.w3.org/1999/xlink" xlink:title="posterior spine" id="ABBRID0EHLCK" xlink:type="simple">p</abbrev>)</td></tr><tr><td rowspan="1" colspan="1">
                            <bold>4</bold>
                          </td><td rowspan="1" colspan="1">–</td><td rowspan="1" colspan="1">–</td><td rowspan="1" colspan="1">(<abbrev xmlns:xlink="http://www.w3.org/1999/xlink" xlink:title="posterior spine" id="ABBRID0E3LCK" xlink:type="simple">p</abbrev>)</td><td rowspan="1" colspan="1">
                            <abbrev xmlns:xlink="http://www.w3.org/1999/xlink" xlink:title="anterior spine" id="ABBRID0EEMCK" xlink:type="simple">a</abbrev>
                            <abbrev xmlns:xlink="http://www.w3.org/1999/xlink" xlink:title="median spine" id="ABBRID0EIMCK" xlink:type="simple">m</abbrev>(<abbrev xmlns:xlink="http://www.w3.org/1999/xlink" xlink:title="posterior spine" id="ABBRID0EMMCK" xlink:type="simple">p</abbrev>)</td><td rowspan="1" colspan="1">(<abbrev xmlns:xlink="http://www.w3.org/1999/xlink" xlink:title="anterior spine" id="ABBRID0EUMCK" xlink:type="simple">a</abbrev>)<abbrev xmlns:xlink="http://www.w3.org/1999/xlink" xlink:title="median spine" id="ABBRID0EYMCK" xlink:type="simple">m</abbrev></td><td rowspan="1" colspan="1">–</td><td rowspan="1" colspan="1">–</td><td rowspan="1" colspan="1">
                            <abbrev xmlns:xlink="http://www.w3.org/1999/xlink" xlink:title="median spine" id="ABBRID0EFNCK" xlink:type="simple">m</abbrev>
                            <abbrev xmlns:xlink="http://www.w3.org/1999/xlink" xlink:title="posterior spine" id="ABBRID0EJNCK" xlink:type="simple">p</abbrev>
                          </td><td rowspan="1" colspan="1">
                            <abbrev xmlns:xlink="http://www.w3.org/1999/xlink" xlink:title="anterior spine" id="ABBRID0ERNCK" xlink:type="simple">a</abbrev>
                            <abbrev xmlns:xlink="http://www.w3.org/1999/xlink" xlink:title="posterior spine" id="ABBRID0EVNCK" xlink:type="simple">p</abbrev>
                          </td><td rowspan="1" colspan="1">
                            <abbrev xmlns:xlink="http://www.w3.org/1999/xlink" xlink:title="anterior spine" id="ABBRID0E4NCK" xlink:type="simple">a</abbrev>(<abbrev xmlns:xlink="http://www.w3.org/1999/xlink" xlink:title="posterior spine" id="ABBRID0EBOCK" xlink:type="simple">p</abbrev>)</td></tr><tr><td rowspan="1" colspan="1">
                            <bold>5</bold>
                          </td><td rowspan="1" colspan="1">–</td><td rowspan="1" colspan="1">–</td><td rowspan="1" colspan="1">(<abbrev xmlns:xlink="http://www.w3.org/1999/xlink" xlink:title="posterior spine" id="ABBRID0EWOCK" xlink:type="simple">p</abbrev>)</td><td rowspan="1" colspan="1">
                            <abbrev xmlns:xlink="http://www.w3.org/1999/xlink" xlink:title="anterior spine" id="ABBRID0E5OCK" xlink:type="simple">a</abbrev>
                            <abbrev xmlns:xlink="http://www.w3.org/1999/xlink" xlink:title="median spine" id="ABBRID0ECPCK" xlink:type="simple">m</abbrev>(<abbrev xmlns:xlink="http://www.w3.org/1999/xlink" xlink:title="posterior spine" id="ABBRID0EGPCK" xlink:type="simple">p</abbrev>)</td><td rowspan="1" colspan="1">(<abbrev xmlns:xlink="http://www.w3.org/1999/xlink" xlink:title="anterior spine" id="ABBRID0EOPCK" xlink:type="simple">a</abbrev>)<abbrev xmlns:xlink="http://www.w3.org/1999/xlink" xlink:title="median spine" id="ABBRID0ESPCK" xlink:type="simple">m</abbrev></td><td rowspan="1" colspan="1">–</td><td rowspan="1" colspan="1">–</td><td rowspan="1" colspan="1">
                            <abbrev xmlns:xlink="http://www.w3.org/1999/xlink" xlink:title="median spine" id="ABBRID0E6PCK" xlink:type="simple">m</abbrev>
                            <abbrev xmlns:xlink="http://www.w3.org/1999/xlink" xlink:title="posterior spine" id="ABBRID0EDQCK" xlink:type="simple">p</abbrev>
                          </td><td rowspan="1" colspan="1">
                            <abbrev xmlns:xlink="http://www.w3.org/1999/xlink" xlink:title="anterior spine" id="ABBRID0ELQCK" xlink:type="simple">a</abbrev>
                            <abbrev xmlns:xlink="http://www.w3.org/1999/xlink" xlink:title="posterior spine" id="ABBRID0EPQCK" xlink:type="simple">p</abbrev>
                          </td><td rowspan="1" colspan="1">
                            <abbrev xmlns:xlink="http://www.w3.org/1999/xlink" xlink:title="anterior spine" id="ABBRID0EXQCK" xlink:type="simple">a</abbrev>(<abbrev xmlns:xlink="http://www.w3.org/1999/xlink" xlink:title="posterior spine" id="ABBRID0E2QCK" xlink:type="simple">p</abbrev>)</td></tr><tr><td rowspan="1" colspan="1">
                            <bold>6</bold>
                          </td><td rowspan="1" colspan="1">–</td><td rowspan="1" colspan="1">–</td><td rowspan="1" colspan="1">(<abbrev xmlns:xlink="http://www.w3.org/1999/xlink" xlink:title="posterior spine" id="ABBRID0EQRCK" xlink:type="simple">p</abbrev>)</td><td rowspan="1" colspan="1">
                            <abbrev xmlns:xlink="http://www.w3.org/1999/xlink" xlink:title="anterior spine" id="ABBRID0EYRCK" xlink:type="simple">a</abbrev>
                            <abbrev xmlns:xlink="http://www.w3.org/1999/xlink" xlink:title="median spine" id="ABBRID0E3RCK" xlink:type="simple">m</abbrev>(<abbrev xmlns:xlink="http://www.w3.org/1999/xlink" xlink:title="posterior spine" id="ABBRID0EASCK" xlink:type="simple">p</abbrev>)</td><td rowspan="1" colspan="1">(<abbrev xmlns:xlink="http://www.w3.org/1999/xlink" xlink:title="anterior spine" id="ABBRID0EISCK" xlink:type="simple">a</abbrev>)<abbrev xmlns:xlink="http://www.w3.org/1999/xlink" xlink:title="median spine" id="ABBRID0EMSCK" xlink:type="simple">m</abbrev></td><td rowspan="1" colspan="1">–</td><td rowspan="1" colspan="1">–</td><td rowspan="1" colspan="1">
                            <abbrev xmlns:xlink="http://www.w3.org/1999/xlink" xlink:title="median spine" id="ABBRID0EZSCK" xlink:type="simple">m</abbrev>
                            <abbrev xmlns:xlink="http://www.w3.org/1999/xlink" xlink:title="posterior spine" id="ABBRID0E4SCK" xlink:type="simple">p</abbrev>
                          </td><td rowspan="1" colspan="1">
                            <abbrev xmlns:xlink="http://www.w3.org/1999/xlink" xlink:title="anterior spine" id="ABBRID0EFTCK" xlink:type="simple">a</abbrev>
                            <abbrev xmlns:xlink="http://www.w3.org/1999/xlink" xlink:title="posterior spine" id="ABBRID0EJTCK" xlink:type="simple">p</abbrev>
                          </td><td rowspan="1" colspan="1">
                            <abbrev xmlns:xlink="http://www.w3.org/1999/xlink" xlink:title="anterior spine" id="ABBRID0ERTCK" xlink:type="simple">a</abbrev>(<abbrev xmlns:xlink="http://www.w3.org/1999/xlink" xlink:title="posterior spine" id="ABBRID0EVTCK" xlink:type="simple">p</abbrev>)</td></tr><tr><td rowspan="1" colspan="1">
                            <bold>7</bold>
                          </td><td rowspan="1" colspan="1">–</td><td rowspan="1" colspan="1">–</td><td rowspan="1" colspan="1">(<abbrev xmlns:xlink="http://www.w3.org/1999/xlink" xlink:title="posterior spine" id="ABBRID0EKUCK" xlink:type="simple">p</abbrev>)</td><td rowspan="1" colspan="1">
                            <abbrev xmlns:xlink="http://www.w3.org/1999/xlink" xlink:title="anterior spine" id="ABBRID0ESUCK" xlink:type="simple">a</abbrev>
                            <abbrev xmlns:xlink="http://www.w3.org/1999/xlink" xlink:title="median spine" id="ABBRID0EWUCK" xlink:type="simple">m</abbrev>(<abbrev xmlns:xlink="http://www.w3.org/1999/xlink" xlink:title="posterior spine" id="ABBRID0E1UCK" xlink:type="simple">p</abbrev>)</td><td rowspan="1" colspan="1">(<abbrev xmlns:xlink="http://www.w3.org/1999/xlink" xlink:title="anterior spine" id="ABBRID0ECVCK" xlink:type="simple">a</abbrev>)<abbrev xmlns:xlink="http://www.w3.org/1999/xlink" xlink:title="median spine" id="ABBRID0EGVCK" xlink:type="simple">m</abbrev></td><td rowspan="1" colspan="1">–</td><td rowspan="1" colspan="1">–</td><td rowspan="1" colspan="1">
                            <abbrev xmlns:xlink="http://www.w3.org/1999/xlink" xlink:title="median spine" id="ABBRID0ETVCK" xlink:type="simple">m</abbrev>
                            <abbrev xmlns:xlink="http://www.w3.org/1999/xlink" xlink:title="posterior spine" id="ABBRID0EXVCK" xlink:type="simple">p</abbrev>
                          </td><td rowspan="1" colspan="1">
                            <abbrev xmlns:xlink="http://www.w3.org/1999/xlink" xlink:title="anterior spine" id="ABBRID0E6VCK" xlink:type="simple">a</abbrev>
                            <abbrev xmlns:xlink="http://www.w3.org/1999/xlink" xlink:title="posterior spine" id="ABBRID0EDWCK" xlink:type="simple">p</abbrev>
                          </td><td rowspan="1" colspan="1">
                            <abbrev xmlns:xlink="http://www.w3.org/1999/xlink" xlink:title="anterior spine" id="ABBRID0ELWCK" xlink:type="simple">a</abbrev>(<abbrev xmlns:xlink="http://www.w3.org/1999/xlink" xlink:title="posterior spine" id="ABBRID0EPWCK" xlink:type="simple">p</abbrev>)</td></tr><tr><td rowspan="1" colspan="1">
                            <bold>8</bold>
                          </td><td rowspan="1" colspan="1">–</td><td rowspan="1" colspan="1">–</td><td rowspan="1" colspan="1">(<abbrev xmlns:xlink="http://www.w3.org/1999/xlink" xlink:title="posterior spine" id="ABBRID0EEXCK" xlink:type="simple">p</abbrev>)</td><td rowspan="1" colspan="1">
                            <abbrev xmlns:xlink="http://www.w3.org/1999/xlink" xlink:title="anterior spine" id="ABBRID0EMXCK" xlink:type="simple">a</abbrev>
                            <abbrev xmlns:xlink="http://www.w3.org/1999/xlink" xlink:title="median spine" id="ABBRID0EQXCK" xlink:type="simple">m</abbrev>(<abbrev xmlns:xlink="http://www.w3.org/1999/xlink" xlink:title="posterior spine" id="ABBRID0EUXCK" xlink:type="simple">p</abbrev>)</td><td rowspan="1" colspan="1">
                            <abbrev xmlns:xlink="http://www.w3.org/1999/xlink" xlink:title="anterior spine" id="ABBRID0E3XCK" xlink:type="simple">a</abbrev>
                            <abbrev xmlns:xlink="http://www.w3.org/1999/xlink" xlink:title="median spine" id="ABBRID0EAYCK" xlink:type="simple">m</abbrev>
                          </td><td rowspan="1" colspan="1">–</td><td rowspan="1" colspan="1">–</td><td rowspan="1" colspan="1">
                            <abbrev xmlns:xlink="http://www.w3.org/1999/xlink" xlink:title="median spine" id="ABBRID0EOYCK" xlink:type="simple">m</abbrev>
                            <abbrev xmlns:xlink="http://www.w3.org/1999/xlink" xlink:title="posterior spine" id="ABBRID0ESYCK" xlink:type="simple">p</abbrev>
                          </td><td rowspan="1" colspan="1">
                            <abbrev xmlns:xlink="http://www.w3.org/1999/xlink" xlink:title="anterior spine" id="ABBRID0E1YCK" xlink:type="simple">a</abbrev>
                            <abbrev xmlns:xlink="http://www.w3.org/1999/xlink" xlink:title="posterior spine" id="ABBRID0E5YCK" xlink:type="simple">p</abbrev>
                          </td><td rowspan="1" colspan="1">
                            <abbrev xmlns:xlink="http://www.w3.org/1999/xlink" xlink:title="anterior spine" id="ABBRID0EGZCK" xlink:type="simple">a</abbrev>(<abbrev xmlns:xlink="http://www.w3.org/1999/xlink" xlink:title="posterior spine" id="ABBRID0EKZCK" xlink:type="simple">p</abbrev>)</td></tr><tr><td rowspan="1" colspan="1">
                            <bold>9</bold>
                          </td><td rowspan="1" colspan="1">–</td><td rowspan="1" colspan="1">–</td><td rowspan="1" colspan="1">(<abbrev xmlns:xlink="http://www.w3.org/1999/xlink" xlink:title="posterior spine" id="ABBRID0E6ZCK" xlink:type="simple">p</abbrev>)</td><td rowspan="1" colspan="1">
                            <abbrev xmlns:xlink="http://www.w3.org/1999/xlink" xlink:title="anterior spine" id="ABBRID0EH1CK" xlink:type="simple">a</abbrev>
                            <abbrev xmlns:xlink="http://www.w3.org/1999/xlink" xlink:title="median spine" id="ABBRID0EL1CK" xlink:type="simple">m</abbrev>
                            <abbrev xmlns:xlink="http://www.w3.org/1999/xlink" xlink:title="posterior spine" id="ABBRID0EP1CK" xlink:type="simple">p</abbrev>
                          </td><td rowspan="1" colspan="1">
                            <abbrev xmlns:xlink="http://www.w3.org/1999/xlink" xlink:title="anterior spine" id="ABBRID0EX1CK" xlink:type="simple">a</abbrev>
                            <abbrev xmlns:xlink="http://www.w3.org/1999/xlink" xlink:title="median spine" id="ABBRID0E21CK" xlink:type="simple">m</abbrev>
                          </td><td rowspan="1" colspan="1">–</td><td rowspan="1" colspan="1">–</td><td rowspan="1" colspan="1">
                            <abbrev xmlns:xlink="http://www.w3.org/1999/xlink" xlink:title="median spine" id="ABBRID0EJ2CK" xlink:type="simple">m</abbrev>
                            <abbrev xmlns:xlink="http://www.w3.org/1999/xlink" xlink:title="posterior spine" id="ABBRID0EN2CK" xlink:type="simple">p</abbrev>
                          </td><td rowspan="1" colspan="1">
                            <abbrev xmlns:xlink="http://www.w3.org/1999/xlink" xlink:title="anterior spine" id="ABBRID0EV2CK" xlink:type="simple">a</abbrev>
                            <abbrev xmlns:xlink="http://www.w3.org/1999/xlink" xlink:title="posterior spine" id="ABBRID0EZ2CK" xlink:type="simple">p</abbrev>
                          </td><td rowspan="1" colspan="1">
                            <abbrev xmlns:xlink="http://www.w3.org/1999/xlink" xlink:title="anterior spine" id="ABBRID0EB3CK" xlink:type="simple">a</abbrev>
                            <abbrev xmlns:xlink="http://www.w3.org/1999/xlink" xlink:title="posterior spine" id="ABBRID0EF3CK" xlink:type="simple">p</abbrev>
                          </td></tr><tr><td rowspan="1" colspan="1">
                            <bold>10</bold>
                          </td><td rowspan="1" colspan="1">–</td><td rowspan="1" colspan="1">–</td><td rowspan="1" colspan="1">(<abbrev xmlns:xlink="http://www.w3.org/1999/xlink" xlink:title="median spine" id="ABBRID0E13CK" xlink:type="simple">m</abbrev><abbrev xmlns:xlink="http://www.w3.org/1999/xlink" xlink:title="posterior spine" id="ABBRID0E43CK" xlink:type="simple">p</abbrev>)</td><td rowspan="1" colspan="1">
                            <abbrev xmlns:xlink="http://www.w3.org/1999/xlink" xlink:title="anterior spine" id="ABBRID0EF4CK" xlink:type="simple">a</abbrev>
                            <abbrev xmlns:xlink="http://www.w3.org/1999/xlink" xlink:title="median spine" id="ABBRID0EJ4CK" xlink:type="simple">m</abbrev>
                            <abbrev xmlns:xlink="http://www.w3.org/1999/xlink" xlink:title="posterior spine" id="ABBRID0EN4CK" xlink:type="simple">p</abbrev>
                          </td><td rowspan="1" colspan="1">
                            <abbrev xmlns:xlink="http://www.w3.org/1999/xlink" xlink:title="anterior spine" id="ABBRID0EV4CK" xlink:type="simple">a</abbrev>
                            <abbrev xmlns:xlink="http://www.w3.org/1999/xlink" xlink:title="median spine" id="ABBRID0EZ4CK" xlink:type="simple">m</abbrev>
                          </td><td rowspan="1" colspan="1">–</td><td rowspan="1" colspan="1">–</td><td rowspan="1" colspan="1">
                            <abbrev xmlns:xlink="http://www.w3.org/1999/xlink" xlink:title="median spine" id="ABBRID0EH5CK" xlink:type="simple">m</abbrev>
                            <abbrev xmlns:xlink="http://www.w3.org/1999/xlink" xlink:title="posterior spine" id="ABBRID0EL5CK" xlink:type="simple">p</abbrev>
                          </td><td rowspan="1" colspan="1">(<abbrev xmlns:xlink="http://www.w3.org/1999/xlink" xlink:title="anterior spine" id="ABBRID0ET5CK" xlink:type="simple">a</abbrev>)<abbrev xmlns:xlink="http://www.w3.org/1999/xlink" xlink:title="posterior spine" id="ABBRID0EX5CK" xlink:type="simple">p</abbrev></td><td rowspan="1" colspan="1">
                            <abbrev xmlns:xlink="http://www.w3.org/1999/xlink" xlink:title="anterior spine" id="ABBRID0E55CK" xlink:type="simple">a</abbrev>
                            <abbrev xmlns:xlink="http://www.w3.org/1999/xlink" xlink:title="posterior spine" id="ABBRID0EC6CK" xlink:type="simple">p</abbrev>
                          </td></tr><tr><td rowspan="1" colspan="1">
                            <bold>11</bold>
                          </td><td rowspan="1" colspan="1">–</td><td rowspan="1" colspan="1">–</td><td rowspan="1" colspan="1">(<abbrev xmlns:xlink="http://www.w3.org/1999/xlink" xlink:title="median spine" id="ABBRID0EX6CK" xlink:type="simple">m</abbrev>)<abbrev xmlns:xlink="http://www.w3.org/1999/xlink" xlink:title="posterior spine" id="ABBRID0E26CK" xlink:type="simple">p</abbrev></td><td rowspan="1" colspan="1">
                            <abbrev xmlns:xlink="http://www.w3.org/1999/xlink" xlink:title="anterior spine" id="ABBRID0ECADK" xlink:type="simple">a</abbrev>
                            <abbrev xmlns:xlink="http://www.w3.org/1999/xlink" xlink:title="median spine" id="ABBRID0EGADK" xlink:type="simple">m</abbrev>
                            <abbrev xmlns:xlink="http://www.w3.org/1999/xlink" xlink:title="posterior spine" id="ABBRID0EKADK" xlink:type="simple">p</abbrev>
                          </td><td rowspan="1" colspan="1">
                            <abbrev xmlns:xlink="http://www.w3.org/1999/xlink" xlink:title="anterior spine" id="ABBRID0ESADK" xlink:type="simple">a</abbrev>
                            <abbrev xmlns:xlink="http://www.w3.org/1999/xlink" xlink:title="median spine" id="ABBRID0EWADK" xlink:type="simple">m</abbrev>
                          </td><td rowspan="1" colspan="1">–</td><td rowspan="1" colspan="1">–</td><td rowspan="1" colspan="1">
                            <abbrev xmlns:xlink="http://www.w3.org/1999/xlink" xlink:title="median spine" id="ABBRID0EEBDK" xlink:type="simple">m</abbrev>
                            <abbrev xmlns:xlink="http://www.w3.org/1999/xlink" xlink:title="posterior spine" id="ABBRID0EIBDK" xlink:type="simple">p</abbrev>
                          </td><td rowspan="1" colspan="1">(<abbrev xmlns:xlink="http://www.w3.org/1999/xlink" xlink:title="anterior spine" id="ABBRID0EQBDK" xlink:type="simple">a</abbrev>)<abbrev xmlns:xlink="http://www.w3.org/1999/xlink" xlink:title="posterior spine" id="ABBRID0EUBDK" xlink:type="simple">p</abbrev></td><td rowspan="1" colspan="1">
                            <abbrev xmlns:xlink="http://www.w3.org/1999/xlink" xlink:title="anterior spine" id="ABBRID0E2BDK" xlink:type="simple">a</abbrev>
                            <abbrev xmlns:xlink="http://www.w3.org/1999/xlink" xlink:title="posterior spine" id="ABBRID0E6BDK" xlink:type="simple">p</abbrev>
                          </td></tr><tr><td rowspan="1" colspan="1">
                            <bold>12</bold>
                          </td><td rowspan="1" colspan="1">–</td><td rowspan="1" colspan="1">(<abbrev xmlns:xlink="http://www.w3.org/1999/xlink" xlink:title="median spine" id="ABBRID0ERCDK" xlink:type="simple">m</abbrev>)</td><td rowspan="1" colspan="1">(<abbrev xmlns:xlink="http://www.w3.org/1999/xlink" xlink:title="anterior spine" id="ABBRID0EZCDK" xlink:type="simple">a</abbrev>)<abbrev xmlns:xlink="http://www.w3.org/1999/xlink" xlink:title="median spine" id="ABBRID0E4CDK" xlink:type="simple">m</abbrev><abbrev xmlns:xlink="http://www.w3.org/1999/xlink" xlink:title="posterior spine" id="ABBRID0EADDK" xlink:type="simple">p</abbrev></td><td rowspan="1" colspan="1">
                            <abbrev xmlns:xlink="http://www.w3.org/1999/xlink" xlink:title="anterior spine" id="ABBRID0EHDDK" xlink:type="simple">a</abbrev>
                            <abbrev xmlns:xlink="http://www.w3.org/1999/xlink" xlink:title="median spine" id="ABBRID0ELDDK" xlink:type="simple">m</abbrev>
                            <abbrev xmlns:xlink="http://www.w3.org/1999/xlink" xlink:title="posterior spine" id="ABBRID0EPDDK" xlink:type="simple">p</abbrev>
                          </td><td rowspan="1" colspan="1">
                            <abbrev xmlns:xlink="http://www.w3.org/1999/xlink" xlink:title="anterior spine" id="ABBRID0EXDDK" xlink:type="simple">a</abbrev>
                            <abbrev xmlns:xlink="http://www.w3.org/1999/xlink" xlink:title="median spine" id="ABBRID0E2DDK" xlink:type="simple">m</abbrev>
                          </td><td rowspan="1" colspan="1">(<abbrev xmlns:xlink="http://www.w3.org/1999/xlink" xlink:title="anterior spine" id="ABBRID0EDEDK" xlink:type="simple">a</abbrev>)</td><td rowspan="1" colspan="1">–</td><td rowspan="1" colspan="1">(<abbrev xmlns:xlink="http://www.w3.org/1999/xlink" xlink:title="anterior spine" id="ABBRID0EOEDK" xlink:type="simple">a</abbrev>)<abbrev xmlns:xlink="http://www.w3.org/1999/xlink" xlink:title="median spine" id="ABBRID0ESEDK" xlink:type="simple">m</abbrev><abbrev xmlns:xlink="http://www.w3.org/1999/xlink" xlink:title="posterior spine" id="ABBRID0EVEDK" xlink:type="simple">p</abbrev></td><td rowspan="1" colspan="1">
                            <abbrev xmlns:xlink="http://www.w3.org/1999/xlink" xlink:title="posterior spine" id="ABBRID0E3EDK" xlink:type="simple">p</abbrev>
                          </td><td rowspan="1" colspan="1">(<abbrev xmlns:xlink="http://www.w3.org/1999/xlink" xlink:title="anterior spine" id="ABBRID0EEFDK" xlink:type="simple">a</abbrev>)<abbrev xmlns:xlink="http://www.w3.org/1999/xlink" xlink:title="posterior spine" id="ABBRID0EIFDK" xlink:type="simple">p</abbrev></td></tr><tr><td rowspan="1" colspan="1">
                            <bold>13</bold>
                          </td><td rowspan="1" colspan="1">–</td><td rowspan="1" colspan="1">
                            <abbrev xmlns:xlink="http://www.w3.org/1999/xlink" xlink:title="median spine" id="ABBRID0EZFDK" xlink:type="simple">m</abbrev>
                          </td><td rowspan="1" colspan="1">
                            <abbrev xmlns:xlink="http://www.w3.org/1999/xlink" xlink:title="anterior spine" id="ABBRID0EBGDK" xlink:type="simple">a</abbrev>
                            <abbrev xmlns:xlink="http://www.w3.org/1999/xlink" xlink:title="median spine" id="ABBRID0EFGDK" xlink:type="simple">m</abbrev>
                            <abbrev xmlns:xlink="http://www.w3.org/1999/xlink" xlink:title="posterior spine" id="ABBRID0EJGDK" xlink:type="simple">p</abbrev>
                          </td><td rowspan="1" colspan="1">
                            <abbrev xmlns:xlink="http://www.w3.org/1999/xlink" xlink:title="anterior spine" id="ABBRID0ERGDK" xlink:type="simple">a</abbrev>
                            <abbrev xmlns:xlink="http://www.w3.org/1999/xlink" xlink:title="median spine" id="ABBRID0EVGDK" xlink:type="simple">m</abbrev>
                            <abbrev xmlns:xlink="http://www.w3.org/1999/xlink" xlink:title="posterior spine" id="ABBRID0EZGDK" xlink:type="simple">p</abbrev>
                          </td><td rowspan="1" colspan="1">
                            <abbrev xmlns:xlink="http://www.w3.org/1999/xlink" xlink:title="anterior spine" id="ABBRID0EBHDK" xlink:type="simple">a</abbrev>
                            <abbrev xmlns:xlink="http://www.w3.org/1999/xlink" xlink:title="median spine" id="ABBRID0EFHDK" xlink:type="simple">m</abbrev>
                          </td><td rowspan="1" colspan="1">
                            <abbrev xmlns:xlink="http://www.w3.org/1999/xlink" xlink:title="anterior spine" id="ABBRID0ENHDK" xlink:type="simple">a</abbrev>
                          </td><td rowspan="1" colspan="1">–</td><td rowspan="1" colspan="1">(<abbrev xmlns:xlink="http://www.w3.org/1999/xlink" xlink:title="anterior spine" id="ABBRID0EYHDK" xlink:type="simple">a</abbrev>)<abbrev xmlns:xlink="http://www.w3.org/1999/xlink" xlink:title="median spine" id="ABBRID0E3HDK" xlink:type="simple">m</abbrev><abbrev xmlns:xlink="http://www.w3.org/1999/xlink" xlink:title="posterior spine" id="ABBRID0E6HDK" xlink:type="simple">p</abbrev></td><td rowspan="1" colspan="1">
                            <abbrev xmlns:xlink="http://www.w3.org/1999/xlink" xlink:title="posterior spine" id="ABBRID0EGIDK" xlink:type="simple">p</abbrev>
                          </td><td rowspan="1" colspan="1">
                            <abbrev xmlns:xlink="http://www.w3.org/1999/xlink" xlink:title="posterior spine" id="ABBRID0EOIDK" xlink:type="simple">p</abbrev>
                          </td></tr><tr><td rowspan="1" colspan="1">
                            <bold>14</bold>
                          </td><td rowspan="1" colspan="1">–</td><td rowspan="1" colspan="1">
                            <abbrev xmlns:xlink="http://www.w3.org/1999/xlink" xlink:title="median spine" id="ABBRID0EAJDK" xlink:type="simple">m</abbrev>
                          </td><td rowspan="1" colspan="1">
                            <abbrev xmlns:xlink="http://www.w3.org/1999/xlink" xlink:title="anterior spine" id="ABBRID0EIJDK" xlink:type="simple">a</abbrev>
                            <abbrev xmlns:xlink="http://www.w3.org/1999/xlink" xlink:title="median spine" id="ABBRID0EMJDK" xlink:type="simple">m</abbrev>
                            <abbrev xmlns:xlink="http://www.w3.org/1999/xlink" xlink:title="posterior spine" id="ABBRID0EQJDK" xlink:type="simple">p</abbrev>
                          </td><td rowspan="1" colspan="1">
                            <abbrev xmlns:xlink="http://www.w3.org/1999/xlink" xlink:title="anterior spine" id="ABBRID0EYJDK" xlink:type="simple">a</abbrev>
                            <abbrev xmlns:xlink="http://www.w3.org/1999/xlink" xlink:title="median spine" id="ABBRID0E3JDK" xlink:type="simple">m</abbrev>
                            <abbrev xmlns:xlink="http://www.w3.org/1999/xlink" xlink:title="posterior spine" id="ABBRID0EAKDK" xlink:type="simple">p</abbrev>
                          </td><td rowspan="1" colspan="1">(<abbrev xmlns:xlink="http://www.w3.org/1999/xlink" xlink:title="anterior spine" id="ABBRID0EIKDK" xlink:type="simple">a</abbrev>)<abbrev xmlns:xlink="http://www.w3.org/1999/xlink" xlink:title="median spine" id="ABBRID0EMKDK" xlink:type="simple">m</abbrev></td><td rowspan="1" colspan="1">
                            <abbrev xmlns:xlink="http://www.w3.org/1999/xlink" xlink:title="anterior spine" id="ABBRID0ETKDK" xlink:type="simple">a</abbrev>
                          </td><td rowspan="1" colspan="1">–</td><td rowspan="1" colspan="1">(<abbrev xmlns:xlink="http://www.w3.org/1999/xlink" xlink:title="anterior spine" id="ABBRID0E5KDK" xlink:type="simple">a</abbrev>)<abbrev xmlns:xlink="http://www.w3.org/1999/xlink" xlink:title="median spine" id="ABBRID0ECLDK" xlink:type="simple">m</abbrev><abbrev xmlns:xlink="http://www.w3.org/1999/xlink" xlink:title="posterior spine" id="ABBRID0EFLDK" xlink:type="simple">p</abbrev></td><td rowspan="1" colspan="1">
                            <abbrev xmlns:xlink="http://www.w3.org/1999/xlink" xlink:title="posterior spine" id="ABBRID0EMLDK" xlink:type="simple">p</abbrev>
                          </td><td rowspan="1" colspan="1">(<abbrev xmlns:xlink="http://www.w3.org/1999/xlink" xlink:title="posterior spine" id="ABBRID0EULDK" xlink:type="simple">p</abbrev>)</td></tr><tr><td rowspan="1" colspan="1">
                            <bold>15</bold>
                          </td><td rowspan="1" colspan="1">–</td><td rowspan="1" colspan="1">
                            <abbrev xmlns:xlink="http://www.w3.org/1999/xlink" xlink:title="median spine" id="ABBRID0EGMDK" xlink:type="simple">m</abbrev>
                          </td><td rowspan="1" colspan="1">
                            <abbrev xmlns:xlink="http://www.w3.org/1999/xlink" xlink:title="anterior spine" id="ABBRID0EOMDK" xlink:type="simple">a</abbrev>
                            <abbrev xmlns:xlink="http://www.w3.org/1999/xlink" xlink:title="median spine" id="ABBRID0ESMDK" xlink:type="simple">m</abbrev>
                            <abbrev xmlns:xlink="http://www.w3.org/1999/xlink" xlink:title="posterior spine" id="ABBRID0EWMDK" xlink:type="simple">p</abbrev>
                          </td><td rowspan="1" colspan="1">
                            <abbrev xmlns:xlink="http://www.w3.org/1999/xlink" xlink:title="anterior spine" id="ABBRID0E5MDK" xlink:type="simple">a</abbrev>
                            <abbrev xmlns:xlink="http://www.w3.org/1999/xlink" xlink:title="median spine" id="ABBRID0ECNDK" xlink:type="simple">m</abbrev>(<abbrev xmlns:xlink="http://www.w3.org/1999/xlink" xlink:title="posterior spine" id="ABBRID0EGNDK" xlink:type="simple">p</abbrev>)</td><td rowspan="1" colspan="1">–</td><td rowspan="1" colspan="1">
                            <abbrev xmlns:xlink="http://www.w3.org/1999/xlink" xlink:title="anterior spine" id="ABBRID0ERNDK" xlink:type="simple">a</abbrev>
                          </td><td rowspan="1" colspan="1">–</td><td rowspan="1" colspan="1">
                            <abbrev xmlns:xlink="http://www.w3.org/1999/xlink" xlink:title="anterior spine" id="ABBRID0E3NDK" xlink:type="simple">a</abbrev>
                            <abbrev xmlns:xlink="http://www.w3.org/1999/xlink" xlink:title="median spine" id="ABBRID0EAODK" xlink:type="simple">m</abbrev>
                            <abbrev xmlns:xlink="http://www.w3.org/1999/xlink" xlink:title="posterior spine" id="ABBRID0EEODK" xlink:type="simple">p</abbrev>
                          </td><td rowspan="1" colspan="1">(<abbrev xmlns:xlink="http://www.w3.org/1999/xlink" xlink:title="posterior spine" id="ABBRID0EMODK" xlink:type="simple">p</abbrev>)</td><td rowspan="1" colspan="1">–</td></tr></tbody></table></table-wrap><p>
                    <italic>Male gonopods.</italic> Uni-articulated.</p><p>
                    <italic>Female gonopods.</italic> Basal article with two conical spurs on each side, their apical edge serrated (Fig. <xref ref-type="fig" rid="F16">16A</xref>). With 5–9 ventrolateral setae with nearly the same length. No dorsomedial setae. One specimen (<named-content xmlns:xlink="http://www.w3.org/1999/xlink" content-type="dwc:institutional_code" xlink:type="simple">SMNG</named-content> VNR14770) with two minute setae. Article II with 4–6 dorsolateral setae, stout, straight and fairly long, evenly distributed over the whole length of the article. Ventrolaterally with 4–6 setae without characteristic arrangement. Article III with 1 dorsolateral seta, 1 ventrolateral, 1 ventral and 2 ventromedial setae. Claw tridentated, dorsal denticle longer than the ventral denticle. At high magnification (<abbrev xmlns:xlink="http://www.w3.org/1999/xlink" xlink:title="scanning electron micrographs" id="ABBRID0EEPDK" xlink:type="simple">SEM</abbrev>) with distinct pores of glandulae.</p><fig id="F15" position="float" orientation="portrait"><label>Figure 15.</label><caption><p>Tibia of male legpair 15, dorsal view <bold>A</bold> <italic><tp:taxon-name><tp:taxon-name-part taxon-name-part-type="genus" reg="Lithobius">Lithobius</tp:taxon-name-part> <tp:taxon-name-part taxon-name-part-type="species" reg="crassipesoides">crassipesoides</tp:taxon-name-part></tp:taxon-name></italic> sp. n. (<named-content xmlns:xlink="http://www.w3.org/1999/xlink" content-type="dwc:institutional_code" xlink:type="simple">SMNG</named-content> VNR14773), right leg <bold>B</bold> <italic><tp:taxon-name><tp:taxon-name-part taxon-name-part-type="genus" reg="Lithobius">L.</tp:taxon-name-part> <tp:taxon-name-part taxon-name-part-type="species" reg="crassipes">crassipes</tp:taxon-name-part></tp:taxon-name></italic> (<named-content xmlns:xlink="http://www.w3.org/1999/xlink" content-type="dwc:institutional_code" xlink:type="simple">SMNG</named-content> VNR10335), left leg. Abbreviations: <abbrev xmlns:xlink="http://www.w3.org/1999/xlink" xlink:title="femur" id="ABBRID0EUQDK" xlink:type="simple">F</abbrev> = femur; <abbrev xmlns:xlink="http://www.w3.org/1999/xlink" xlink:title="tarsus" id="ABBRID0EYQDK" xlink:type="simple">Ts</abbrev> = tarsus. Scale bars: 0.2 mm (<bold>A, B</bold>).</p></caption><graphic xmlns:xlink="http://www.w3.org/1999/xlink" xlink:href="zookeys-681-001-g015.jpg" position="float" orientation="portrait" xlink:type="simple" id="oo_140991.jpg"/></fig><!--PageBreak--></tp:treatment-sec><tp:treatment-sec sec-type="distribution" id="SECID0EERDK"><title>Distribution.</title><p>So far only known from Navarre and Gipuzkoa provinces, northern Spain (Fig. <xref ref-type="fig" rid="F17">17</xref>). Some records are only a few kilometers from the French border. <italic><tp:taxon-name><tp:taxon-name-part taxon-name-part-type="genus" reg="Lithobius">L.</tp:taxon-name-part> <tp:taxon-name-part taxon-name-part-type="species" reg="crassipesoides">crassipesoides</tp:taxon-name-part></tp:taxon-name></italic> sp. n. is therefore expected also in the Western Pyrenees in France.</p></tp:treatment-sec><tp:treatment-sec sec-type="habitat" id="SECID0EZRDK"><title>Habitat.</title><p>The species was mostly found in the leaf litter and under the bark of dead wood in mountain deciduous forests from 550 to 1300 m a.s.l.</p><fig id="F16" position="float" orientation="portrait"><label>Figure 16.</label><caption><p>Left female gonopod, ventral view <bold>A</bold> <italic><tp:taxon-name><tp:taxon-name-part taxon-name-part-type="genus" reg="Lithobius">Lithobius</tp:taxon-name-part> <tp:taxon-name-part taxon-name-part-type="species" reg="crassipesoides">crassipesoides</tp:taxon-name-part></tp:taxon-name></italic> sp. n. (<named-content xmlns:xlink="http://www.w3.org/1999/xlink" content-type="dwc:institutional_code" xlink:type="simple">SMNG</named-content> VNR14828) <bold>B</bold> <italic><tp:taxon-name><tp:taxon-name-part taxon-name-part-type="genus" reg="Lithobius">L.</tp:taxon-name-part> <tp:taxon-name-part taxon-name-part-type="species" reg="crassipes">crassipes</tp:taxon-name-part></tp:taxon-name></italic> (<named-content xmlns:xlink="http://www.w3.org/1999/xlink" content-type="dwc:institutional_code" xlink:type="simple">SMNG</named-content> VNR15171). Scale bars: 0.1 mm (<bold>A, B</bold>).</p></caption><graphic xmlns:xlink="http://www.w3.org/1999/xlink" xlink:href="zookeys-681-001-g016.jpg" position="float" orientation="portrait" xlink:type="simple" id="oo_140992.jpg"/></fig></tp:treatment-sec><tp:treatment-sec sec-type="remarks" id="SECID0ERTDK"><title>Remarks.</title><p>
                    <italic><tp:taxon-name><tp:taxon-name-part taxon-name-part-type="genus" reg="Lithobius">L.</tp:taxon-name-part> <tp:taxon-name-part taxon-name-part-type="species" reg="crassipes">crassipes</tp:taxon-name-part></tp:taxon-name></italic> was recorded from the Navarre region from Irati (<xref ref-type="bibr" rid="B40">Salinas 1990</xref>) and several locations near Quinto Real (<xref ref-type="bibr" rid="B7">Barace and Herrera 1980</xref>, <xref ref-type="bibr" rid="B8">1982</xref>). <xref ref-type="bibr" rid="B7">Barace and Herrera (1980)</xref> also gave a brief description of 12 males and eight females. Most of the material studied by <xref ref-type="bibr" rid="B7">Barace and Herrera (1980</xref>, <xref ref-type="bibr" rid="B8">1982</xref>) and <xref ref-type="bibr" rid="B40">Salinas (1990)</xref> was available for re-examination at <named-content xmlns:xlink="http://www.w3.org/1999/xlink" content-type="dwc:institutional_code" xlink:type="simple">MZNA</named-content> (38 specimens) and was confirmed to be <italic><tp:taxon-name><tp:taxon-name-part taxon-name-part-type="genus" reg="Lithobius">L.</tp:taxon-name-part> <tp:taxon-name-part taxon-name-part-type="species" reg="crassipesoides">crassipesoides</tp:taxon-name-part></tp:taxon-name></italic> sp. n. Therefore, all records of <xref ref-type="bibr" rid="B7">Barace and Herrera (1980</xref>, <xref ref-type="bibr" rid="B8">1982</xref>) and <xref ref-type="bibr" rid="B40">Salinas (1990)</xref> of <italic><tp:taxon-name><tp:taxon-name-part taxon-name-part-type="genus" reg="Lithobius">L.</tp:taxon-name-part> <tp:taxon-name-part taxon-name-part-type="species" reg="crassipes">crassipes</tp:taxon-name-part></tp:taxon-name></italic> are hereby assigned to <italic><tp:taxon-name><tp:taxon-name-part taxon-name-part-type="genus" reg="Lithobius">L.</tp:taxon-name-part> <tp:taxon-name-part taxon-name-part-type="species" reg="crassipesoides">crassipesoides</tp:taxon-name-part></tp:taxon-name></italic> sp. n. Finally, as mentioned above, the description of <xref ref-type="bibr" rid="B41">Serra (1980)</xref> for <italic><tp:taxon-name><tp:taxon-name-part taxon-name-part-type="genus" reg="Lithobius">L.</tp:taxon-name-part> <tp:taxon-name-part taxon-name-part-type="species" reg="crassipes">crassipes</tp:taxon-name-part></tp:taxon-name></italic> is possibly composite and perhaps partially concerns <italic><tp:taxon-name><tp:taxon-name-part taxon-name-part-type="genus" reg="Lithobius">L.</tp:taxon-name-part> <tp:taxon-name-part taxon-name-part-type="species" reg="crassipesoides">crassipesoides</tp:taxon-name-part></tp:taxon-name></italic> sp. n.</p><fig id="F17" position="float" orientation="portrait"><label>Figure 17.</label><caption><p>Distribution map of <tp:taxon-name><tp:taxon-name-part taxon-name-part-type="genus" reg="Lithobius">Lithobius</tp:taxon-name-part> (<tp:taxon-name-part taxon-name-part-type="subgenus" reg="Monotarsobius">Monotarsobius</tp:taxon-name-part>)</tp:taxon-name> on the Iberian Peninsula: <italic><tp:taxon-name><tp:taxon-name-part taxon-name-part-type="genus" reg="Lithobius">Lithobius</tp:taxon-name-part> <tp:taxon-name-part taxon-name-part-type="species" reg="blascoi">blascoi</tp:taxon-name-part></tp:taxon-name></italic> = diamond; <italic><tp:taxon-name><tp:taxon-name-part taxon-name-part-type="genus" reg="Lithobius">L.</tp:taxon-name-part> <tp:taxon-name-part taxon-name-part-type="species" reg="crassipes">crassipes</tp:taxon-name-part></tp:taxon-name></italic> = square; <italic><tp:taxon-name><tp:taxon-name-part taxon-name-part-type="genus" reg="Lithobius">L.</tp:taxon-name-part> <tp:taxon-name-part taxon-name-part-type="species" reg="crassipesoides">crassipesoides</tp:taxon-name-part></tp:taxon-name></italic> sp. n. = circle; <italic><tp:taxon-name><tp:taxon-name-part taxon-name-part-type="genus" reg="Lithobius">L.</tp:taxon-name-part> <tp:taxon-name-part taxon-name-part-type="species" reg="morenoi">morenoi</tp:taxon-name-part></tp:taxon-name></italic> stat. n. = triangle; <italic><tp:taxon-name><tp:taxon-name-part taxon-name-part-type="genus" reg="Lithobius">L.</tp:taxon-name-part> <tp:taxon-name-part taxon-name-part-type="species" reg="osellai">osellai</tp:taxon-name-part></tp:taxon-name></italic> = star.</p></caption><graphic xmlns:xlink="http://www.w3.org/1999/xlink" xlink:href="zookeys-681-001-g017.jpg" position="float" orientation="portrait" xlink:type="simple" id="oo_140993.jpg"/></fig></tp:treatment-sec><tp:treatment-sec><!--Section generated to contain objects referenced in tp:taxon-treatment.--><fig id="F1" position="float" orientation="portrait"><label>Figure 1.</label><caption><p>Results of the mitochondrial cytochrome c oxidase I (<abbrev xmlns:xlink="http://www.w3.org/1999/xlink" xlink:title="cytochrome c oxidase subunit I" id="ABBRID0E1RAG" xlink:type="simple">COI</abbrev>) analysis. Maximum likelihood tree, 1000 bootstrap replicates. Scale bar = substitutions per site.</p></caption><graphic xmlns:xlink="http://www.w3.org/1999/xlink" xlink:href="zookeys-681-001-g001.jpg" position="float" orientation="portrait" xlink:type="simple" id="oo_140977.jpg"/></fig><fig id="F2" position="float" orientation="portrait"><label>Figure 2.</label><caption><p>Body length (mm) of males and females of <italic><tp:taxon-name><tp:taxon-name-part taxon-name-part-type="genus" reg="Lithobius">Lithobius</tp:taxon-name-part> <tp:taxon-name-part taxon-name-part-type="species" reg="crassipesoides">crassipesoides</tp:taxon-name-part></tp:taxon-name></italic> sp. n. (Spain) and <italic><tp:taxon-name><tp:taxon-name-part taxon-name-part-type="genus" reg="Lithobius">L.</tp:taxon-name-part> <tp:taxon-name-part taxon-name-part-type="species" reg="crassipes">crassipes</tp:taxon-name-part></tp:taxon-name></italic> (Germany and France).</p></caption><graphic xmlns:xlink="http://www.w3.org/1999/xlink" xlink:href="zookeys-681-001-g002.jpg" position="float" orientation="portrait" xlink:type="simple" id="oo_140978.jpg"/></fig><fig id="F3" position="float" orientation="portrait"><label>Figure 3.</label><caption><p>Head length (mm) of males and females of <italic><tp:taxon-name><tp:taxon-name-part taxon-name-part-type="genus" reg="Lithobius">Lithobius</tp:taxon-name-part> <tp:taxon-name-part taxon-name-part-type="species" reg="crassipesoides">crassipesoides</tp:taxon-name-part></tp:taxon-name></italic> sp. n. (Spain) and <italic><tp:taxon-name><tp:taxon-name-part taxon-name-part-type="genus" reg="Lithobius">L.</tp:taxon-name-part> <tp:taxon-name-part taxon-name-part-type="species" reg="crassipes">crassipes</tp:taxon-name-part></tp:taxon-name></italic> (Germany).</p></caption><graphic xmlns:xlink="http://www.w3.org/1999/xlink" xlink:href="zookeys-681-001-g003.jpg" position="float" orientation="portrait" xlink:type="simple" id="oo_140979.jpg"/></fig><fig id="F4" position="float" orientation="portrait"><label>Figure 4.</label><caption><p>Antennae length (mm) of males and females of <italic><tp:taxon-name><tp:taxon-name-part taxon-name-part-type="genus" reg="Lithobius">Lithobius</tp:taxon-name-part> <tp:taxon-name-part taxon-name-part-type="species" reg="crassipesoides">crassipesoides</tp:taxon-name-part></tp:taxon-name></italic> sp. n. (Spain) and <italic><tp:taxon-name><tp:taxon-name-part taxon-name-part-type="genus" reg="Lithobius">L.</tp:taxon-name-part> <tp:taxon-name-part taxon-name-part-type="species" reg="crassipes">crassipes</tp:taxon-name-part></tp:taxon-name></italic> (Germany and France).</p></caption><graphic xmlns:xlink="http://www.w3.org/1999/xlink" xlink:href="zookeys-681-001-g004.jpg" position="float" orientation="portrait" xlink:type="simple" id="oo_140980.jpg"/></fig><fig id="F5" position="float" orientation="portrait"><label>Figure 5.</label><caption><p>Number of ocelli in males and females of <italic><tp:taxon-name><tp:taxon-name-part taxon-name-part-type="genus" reg="Lithobius">Lithobius</tp:taxon-name-part> <tp:taxon-name-part taxon-name-part-type="species" reg="crassipesoides">crassipesoides</tp:taxon-name-part></tp:taxon-name></italic> sp. n. (Spain) and <italic><tp:taxon-name><tp:taxon-name-part taxon-name-part-type="genus" reg="Lithobius">L.</tp:taxon-name-part> <tp:taxon-name-part taxon-name-part-type="species" reg="crassipes">crassipes</tp:taxon-name-part></tp:taxon-name></italic> (Germany and France).</p></caption><graphic xmlns:xlink="http://www.w3.org/1999/xlink" xlink:href="zookeys-681-001-g005.jpg" position="float" orientation="portrait" xlink:type="simple" id="oo_140981.jpg"/></fig><fig id="F6" position="float" orientation="portrait"><label>Figure 6.</label><caption><p>Number of coxal pores on legpair 12–15 in males and females of <italic><tp:taxon-name><tp:taxon-name-part taxon-name-part-type="genus" reg="Lithobius">Lithobius</tp:taxon-name-part> <tp:taxon-name-part taxon-name-part-type="species" reg="crassipesoides">crassipesoides</tp:taxon-name-part></tp:taxon-name></italic> sp. n. (Spain) and <italic><tp:taxon-name><tp:taxon-name-part taxon-name-part-type="genus" reg="Lithobius">L.</tp:taxon-name-part> <tp:taxon-name-part taxon-name-part-type="species" reg="crassipes">crassipes</tp:taxon-name-part></tp:taxon-name></italic> (Germany).</p></caption><graphic xmlns:xlink="http://www.w3.org/1999/xlink" xlink:href="zookeys-681-001-g006.jpg" position="float" orientation="portrait" xlink:type="simple" id="oo_140982.jpg"/></fig><fig id="F7" position="float" orientation="portrait"><label>Figure 7.</label><caption><p>Start of the anterior dorsal spine of prefemur in males and females of <italic><tp:taxon-name><tp:taxon-name-part taxon-name-part-type="genus" reg="Lithobius">Lithobius</tp:taxon-name-part> <tp:taxon-name-part taxon-name-part-type="species" reg="crassipesoides">crassipesoides</tp:taxon-name-part></tp:taxon-name></italic> sp. n. (Spain) and <italic><tp:taxon-name><tp:taxon-name-part taxon-name-part-type="genus" reg="Lithobius">L.</tp:taxon-name-part> <tp:taxon-name-part taxon-name-part-type="species" reg="crassipes">crassipes</tp:taxon-name-part></tp:taxon-name></italic> (Germany and France). The <abbrev xmlns:xlink="http://www.w3.org/1999/xlink" xlink:title="anterior dorsal spine" id="ABBRID0EF3CI" xlink:type="simple">DaP</abbrev> spine has been recorded on each leg of each specimen in French material: this explains the 0.5 graduation in this case (<abbrev xmlns:xlink="http://www.w3.org/1999/xlink" xlink:title="anterior dorsal spine" id="ABBRID0EJ3CI" xlink:type="simple">DaP</abbrev> being sometimes present on one side only).</p></caption><graphic xmlns:xlink="http://www.w3.org/1999/xlink" xlink:href="zookeys-681-001-g007.jpg" position="float" orientation="portrait" xlink:type="simple" id="oo_140983.jpg"/></fig><fig id="F8" position="float" orientation="portrait"><label>Figure 8.</label><caption><p>Legpair where the median ventral trochanter spine starts in males and females of <italic><tp:taxon-name><tp:taxon-name-part taxon-name-part-type="genus" reg="Lithobius">Lithobius</tp:taxon-name-part> <tp:taxon-name-part taxon-name-part-type="species" reg="crassipesoides">crassipesoides</tp:taxon-name-part></tp:taxon-name></italic> sp. n. (Spain) and <italic><tp:taxon-name><tp:taxon-name-part taxon-name-part-type="genus" reg="Lithobius">L.</tp:taxon-name-part> <tp:taxon-name-part taxon-name-part-type="species" reg="crassipes">crassipes</tp:taxon-name-part></tp:taxon-name></italic> (Germany).</p></caption><graphic xmlns:xlink="http://www.w3.org/1999/xlink" xlink:href="zookeys-681-001-g008.jpg" position="float" orientation="portrait" xlink:type="simple" id="oo_140984.jpg"/></fig><fig id="F9" position="float" orientation="portrait"><label>Figure 9.</label><caption><p>Canonical variate analysis of morphometric data showing factors one and two, using all morphometric characters of <italic><tp:taxon-name><tp:taxon-name-part taxon-name-part-type="genus" reg="Lithobius">Lithobius</tp:taxon-name-part> <tp:taxon-name-part taxon-name-part-type="species" reg="crassipesoides">crassipesoides</tp:taxon-name-part></tp:taxon-name></italic> sp. n. from Spain and <italic><tp:taxon-name><tp:taxon-name-part taxon-name-part-type="genus" reg="Lithobius">L.</tp:taxon-name-part> <tp:taxon-name-part taxon-name-part-type="species" reg="crassipes">crassipes</tp:taxon-name-part></tp:taxon-name></italic> from Germany. The specimen <named-content xmlns:xlink="http://www.w3.org/1999/xlink" content-type="dwc:institutional_code" xlink:type="simple">SMNG</named-content> VNR15170-2 b with an extraordinary position within the <abbrev xmlns:xlink="http://www.w3.org/1999/xlink" xlink:title="canonical variate analysis" id="ABBRID0ET2DI" xlink:type="simple">CVA</abbrev> is marked with an arrow.</p></caption><graphic xmlns:xlink="http://www.w3.org/1999/xlink" xlink:href="zookeys-681-001-g009.jpg" position="float" orientation="portrait" xlink:type="simple" id="oo_140985.jpg"/></fig><fig id="F10" position="float" orientation="portrait"><label>Figure 10.</label><caption><p>Canonical variate analysis of morphometric data showing factors two and three, using all morphometric characters of <italic><tp:taxon-name><tp:taxon-name-part taxon-name-part-type="genus" reg="Lithobius">Lithobius</tp:taxon-name-part> <tp:taxon-name-part taxon-name-part-type="species" reg="crassipesoides">crassipesoides</tp:taxon-name-part></tp:taxon-name></italic> sp. n. from Spain and <italic><tp:taxon-name><tp:taxon-name-part taxon-name-part-type="genus" reg="Lithobius">L.</tp:taxon-name-part> <tp:taxon-name-part taxon-name-part-type="species" reg="crassipes">crassipes</tp:taxon-name-part></tp:taxon-name></italic> from Germany.</p></caption><graphic xmlns:xlink="http://www.w3.org/1999/xlink" xlink:href="zookeys-681-001-g010.jpg" position="float" orientation="portrait" xlink:type="simple" id="oo_140986.jpg"/></fig><fig id="F11" position="float" orientation="portrait"><label>Figure 11.</label><caption><p>Canonical variate analysis of morphometric data of <italic><tp:taxon-name><tp:taxon-name-part taxon-name-part-type="genus" reg="Lithobius">Lithobius</tp:taxon-name-part> <tp:taxon-name-part taxon-name-part-type="species" reg="crassipesoides">crassipesoides</tp:taxon-name-part></tp:taxon-name></italic> sp. n. from Spain and <italic><tp:taxon-name><tp:taxon-name-part taxon-name-part-type="genus" reg="Lithobius">L.</tp:taxon-name-part> <tp:taxon-name-part taxon-name-part-type="species" reg="crassipes">crassipes</tp:taxon-name-part></tp:taxon-name></italic> from Germany, showing factors one and two. Only characters with high separating power have been included. The specimen <named-content xmlns:xlink="http://www.w3.org/1999/xlink" content-type="dwc:institutional_code" xlink:type="simple">SMNG</named-content> VNR15170-2 b with an extraordinary position within the <abbrev xmlns:xlink="http://www.w3.org/1999/xlink" xlink:title="canonical variate analysis" id="ABBRID0E3AAK" xlink:type="simple">CVA</abbrev> is marked with an arrow.</p></caption><graphic xmlns:xlink="http://www.w3.org/1999/xlink" xlink:href="zookeys-681-001-g011.jpg" position="float" orientation="portrait" xlink:type="simple" id="oo_140987.jpg"/></fig><table-wrap id="T1" position="float" orientation="portrait"><label>Table 1.</label><caption><p>Species, localities, GenBank accession numbers, and repository accession numbers for all specimens analyzed.</p></caption><table id="TID0EAFAC" rules="all"><tbody><tr><th rowspan="1" colspan="1">Species</th><th rowspan="1" colspan="1">Locality</th><th rowspan="1" colspan="1">GenBank Acc. No.</th><th rowspan="1" colspan="1">Voucher</th></tr><tr><td rowspan="1" colspan="4">
                <bold>Ingroup</bold>
              </td></tr><tr><td rowspan="1" colspan="1">
                <italic><tp:taxon-name><tp:taxon-name-part taxon-name-part-type="genus" reg="Lithobius">L.</tp:taxon-name-part> <tp:taxon-name-part taxon-name-part-type="species" reg="crassipesoides">crassipesoides</tp:taxon-name-part></tp:taxon-name></italic> sp. n.</td><td rowspan="1" colspan="1">Spain, Navarra, Leitza, between area „Ustarleku“ and „Karobieta“</td><td rowspan="1" colspan="1">
                <ext-link xmlns:xlink="http://www.w3.org/1999/xlink" ext-link-type="gen" xlink:href="MF123704" xlink:type="simple">MF123704</ext-link>
              </td><td rowspan="1" colspan="1">
                <named-content xmlns:xlink="http://www.w3.org/1999/xlink" content-type="dwc:institutional_code" xlink:type="simple">SMNG</named-content> VNR017128-8</td></tr><tr><td rowspan="1" colspan="1">
                <italic><tp:taxon-name><tp:taxon-name-part taxon-name-part-type="genus" reg="Lithobius">L.</tp:taxon-name-part> <tp:taxon-name-part taxon-name-part-type="species" reg="crassipesoides">crassipesoides</tp:taxon-name-part></tp:taxon-name></italic> sp. n.</td><td rowspan="1" colspan="1">Spain, Navarra, Leitza, between area „Ustarleku“ and „Karobieta“</td><td rowspan="1" colspan="1">
                <ext-link xmlns:xlink="http://www.w3.org/1999/xlink" ext-link-type="gen" xlink:href="MF123705" xlink:type="simple">MF123705</ext-link>
              </td><td rowspan="1" colspan="1">
                <named-content xmlns:xlink="http://www.w3.org/1999/xlink" content-type="dwc:institutional_code" xlink:type="simple">SMNG</named-content> VNR017129-3</td></tr><tr><td rowspan="1" colspan="1">
                <italic><tp:taxon-name><tp:taxon-name-part taxon-name-part-type="genus" reg="Lithobius">L.</tp:taxon-name-part> <tp:taxon-name-part taxon-name-part-type="species" reg="crassipesoides">crassipesoides</tp:taxon-name-part></tp:taxon-name></italic> sp. n.</td><td rowspan="1" colspan="1">Spain, Navarra, Leitza, near road NA 4150</td><td rowspan="1" colspan="1">
                <ext-link xmlns:xlink="http://www.w3.org/1999/xlink" ext-link-type="gen" xlink:href="MF123706" xlink:type="simple">MF123706</ext-link>
              </td><td rowspan="1" colspan="1">
                <named-content xmlns:xlink="http://www.w3.org/1999/xlink" content-type="dwc:institutional_code" xlink:type="simple">SMNG</named-content> VNR017131-3</td></tr><tr><td rowspan="1" colspan="1">
                <italic><tp:taxon-name><tp:taxon-name-part taxon-name-part-type="genus" reg="Lithobius">L.</tp:taxon-name-part> <tp:taxon-name-part taxon-name-part-type="species" reg="crassipesoides">crassipesoides</tp:taxon-name-part></tp:taxon-name></italic> sp. n.</td><td rowspan="1" colspan="1">Spain, Spain, Navarra, Leitza, near road NA 4150</td><td rowspan="1" colspan="1">
                <ext-link xmlns:xlink="http://www.w3.org/1999/xlink" ext-link-type="gen" xlink:href="MF123707" xlink:type="simple">MF123707</ext-link>
              </td><td rowspan="1" colspan="1">
                <named-content xmlns:xlink="http://www.w3.org/1999/xlink" content-type="dwc:institutional_code" xlink:type="simple">SMNG</named-content> VNR017131-4</td></tr><tr><td rowspan="1" colspan="1">
                <italic><tp:taxon-name><tp:taxon-name-part taxon-name-part-type="genus" reg="Lithobius">L.</tp:taxon-name-part> <tp:taxon-name-part taxon-name-part-type="species" reg="crassipesoides">crassipesoides</tp:taxon-name-part></tp:taxon-name></italic> sp. n.</td><td rowspan="1" colspan="1">Spain, Navarra, Sierra de Aralar, S Errazkin</td><td rowspan="1" colspan="1">
                <ext-link xmlns:xlink="http://www.w3.org/1999/xlink" ext-link-type="gen" xlink:href="MF123708" xlink:type="simple">MF123708</ext-link>
              </td><td rowspan="1" colspan="1">
                <named-content xmlns:xlink="http://www.w3.org/1999/xlink" content-type="dwc:institutional_code" xlink:type="simple">SMNG</named-content> VNR017135-4</td></tr><tr><td rowspan="1" colspan="1">
                <italic><tp:taxon-name><tp:taxon-name-part taxon-name-part-type="genus" reg="Lithobius">L.</tp:taxon-name-part> <tp:taxon-name-part taxon-name-part-type="species" reg="crassipesoides">crassipesoides</tp:taxon-name-part></tp:taxon-name></italic> sp. n.</td><td rowspan="1" colspan="1">Spain, Gipuzkoa, Onati, Aizkorri-Aratz</td><td rowspan="1" colspan="1">
                <ext-link xmlns:xlink="http://www.w3.org/1999/xlink" ext-link-type="gen" xlink:href="MF123709" xlink:type="simple">MF123709</ext-link>
              </td><td rowspan="1" colspan="1">
                <named-content xmlns:xlink="http://www.w3.org/1999/xlink" content-type="dwc:institutional_code" xlink:type="simple">SMNG</named-content> VNR017139-5</td></tr><tr><td rowspan="1" colspan="1">
                <italic><tp:taxon-name><tp:taxon-name-part taxon-name-part-type="genus" reg="Lithobius">L.</tp:taxon-name-part> <tp:taxon-name-part taxon-name-part-type="species" reg="crassipes">crassipes</tp:taxon-name-part></tp:taxon-name></italic>
              </td><td rowspan="1" colspan="1">Germany, Baden-Württemberg, Bad Urach</td><td rowspan="1" colspan="1">
                <ext-link xmlns:xlink="http://www.w3.org/1999/xlink" ext-link-type="gen" xlink:href="KX458777" xlink:type="simple">KX458777</ext-link>
              </td><td rowspan="1" colspan="1">GBOL14972</td></tr><tr><td rowspan="1" colspan="1">
                <italic><tp:taxon-name><tp:taxon-name-part taxon-name-part-type="genus" reg="Lithobius">L.</tp:taxon-name-part> <tp:taxon-name-part taxon-name-part-type="species" reg="crassipes">crassipes</tp:taxon-name-part></tp:taxon-name></italic>
              </td><td rowspan="1" colspan="1">Germany, Bavaria, Höllental</td><td rowspan="1" colspan="1">
                <ext-link xmlns:xlink="http://www.w3.org/1999/xlink" ext-link-type="gen" xlink:href="MF123703" xlink:type="simple">MF123703</ext-link>
              </td><td rowspan="1" colspan="1">
                <named-content xmlns:xlink="http://www.w3.org/1999/xlink" content-type="dwc:institutional_code" xlink:type="simple">SMNG</named-content> VNR17287-1</td></tr><tr><td rowspan="1" colspan="1">
                <italic><tp:taxon-name><tp:taxon-name-part taxon-name-part-type="genus" reg="Lithobius">L.</tp:taxon-name-part> <tp:taxon-name-part taxon-name-part-type="species" reg="crassipes">crassipes</tp:taxon-name-part></tp:taxon-name></italic>
              </td><td rowspan="1" colspan="1">Germany, Bavaria, Kelheim</td><td rowspan="1" colspan="1">
                <ext-link xmlns:xlink="http://www.w3.org/1999/xlink" ext-link-type="gen" xlink:href="JQ350449" xlink:type="simple">JQ350449</ext-link>
              </td><td rowspan="1" colspan="1">BCZSMMYR00443</td></tr><tr><td rowspan="1" colspan="1">
                <italic><tp:taxon-name><tp:taxon-name-part taxon-name-part-type="genus" reg="Lithobius">L.</tp:taxon-name-part> <tp:taxon-name-part taxon-name-part-type="species" reg="crassipes">crassipes</tp:taxon-name-part></tp:taxon-name></italic>
              </td><td rowspan="1" colspan="1">Germany, Bavaria, Klausenhöhle</td><td rowspan="1" colspan="1">
                <ext-link xmlns:xlink="http://www.w3.org/1999/xlink" ext-link-type="gen" xlink:href="KX458796" xlink:type="simple">KX458796</ext-link>
              </td><td rowspan="1" colspan="1">GBOL11199</td></tr><tr><td rowspan="1" colspan="1">
                <italic><tp:taxon-name><tp:taxon-name-part taxon-name-part-type="genus" reg="Lithobius">L.</tp:taxon-name-part> <tp:taxon-name-part taxon-name-part-type="species" reg="crassipes">crassipes</tp:taxon-name-part></tp:taxon-name></italic>
              </td><td rowspan="1" colspan="1">Germany, Bavaria, Poppendorf</td><td rowspan="1" colspan="1">
                <ext-link xmlns:xlink="http://www.w3.org/1999/xlink" ext-link-type="gen" xlink:href="KX458752" xlink:type="simple">KX458752</ext-link>
              </td><td rowspan="1" colspan="1">GBOL12250</td></tr><tr><td rowspan="1" colspan="1">
                <italic><tp:taxon-name><tp:taxon-name-part taxon-name-part-type="genus" reg="Lithobius">L.</tp:taxon-name-part> <tp:taxon-name-part taxon-name-part-type="species" reg="crassipes">crassipes</tp:taxon-name-part></tp:taxon-name></italic>
              </td><td rowspan="1" colspan="1">Germany, Bavaria, Eichstätt</td><td rowspan="1" colspan="1">
                <ext-link xmlns:xlink="http://www.w3.org/1999/xlink" ext-link-type="gen" xlink:href="KX458625" xlink:type="simple">KX458625</ext-link>
              </td><td rowspan="1" colspan="1">GBOL14992</td></tr><tr><td rowspan="1" colspan="1">
                <italic><tp:taxon-name><tp:taxon-name-part taxon-name-part-type="genus" reg="Lithobius">L.</tp:taxon-name-part> <tp:taxon-name-part taxon-name-part-type="species" reg="crassipes">crassipes</tp:taxon-name-part></tp:taxon-name></italic>
              </td><td rowspan="1" colspan="1">Germany, Hesse, Göttingen</td><td rowspan="1" colspan="1">
                <ext-link xmlns:xlink="http://www.w3.org/1999/xlink" ext-link-type="gen" xlink:href="JQ801572.1" xlink:type="simple">JQ801572.1</ext-link>
              </td><td rowspan="1" colspan="1"/></tr><tr><td rowspan="1" colspan="1">
                <italic><tp:taxon-name><tp:taxon-name-part taxon-name-part-type="genus" reg="Lithobius">L.</tp:taxon-name-part> <tp:taxon-name-part taxon-name-part-type="species" reg="crassipes">crassipes</tp:taxon-name-part></tp:taxon-name></italic>
              </td><td rowspan="1" colspan="1">Germany, Lower Saxony, Soltau</td><td rowspan="1" colspan="1">
                <ext-link xmlns:xlink="http://www.w3.org/1999/xlink" ext-link-type="gen" xlink:href="KX458601" xlink:type="simple">KX458601</ext-link>
              </td><td rowspan="1" colspan="1">GBOL11898</td></tr><tr><td rowspan="1" colspan="1">
                <italic><tp:taxon-name><tp:taxon-name-part taxon-name-part-type="genus" reg="Lithobius">L.</tp:taxon-name-part> <tp:taxon-name-part taxon-name-part-type="species" reg="crassipes">crassipes</tp:taxon-name-part></tp:taxon-name></italic>
              </td><td rowspan="1" colspan="1">Germany, Saxony-Anhalt, Bollenkopf</td><td rowspan="1" colspan="1">
                <ext-link xmlns:xlink="http://www.w3.org/1999/xlink" ext-link-type="gen" xlink:href="MF123701" xlink:type="simple">MF123701</ext-link>
              </td><td rowspan="1" colspan="1">
                <named-content xmlns:xlink="http://www.w3.org/1999/xlink" content-type="dwc:institutional_code" xlink:type="simple">SMNG</named-content> VNR17291-1</td></tr><tr><td rowspan="1" colspan="1">
                <italic><tp:taxon-name><tp:taxon-name-part taxon-name-part-type="genus" reg="Lithobius">L.</tp:taxon-name-part> <tp:taxon-name-part taxon-name-part-type="species" reg="crassipes">crassipes</tp:taxon-name-part></tp:taxon-name></italic>
              </td><td rowspan="1" colspan="1">Germany, Schleswig-Holstein, Bad Segeberg</td><td rowspan="1" colspan="1">
                <ext-link xmlns:xlink="http://www.w3.org/1999/xlink" ext-link-type="gen" xlink:href="KX458716" xlink:type="simple">KX458716</ext-link>
              </td><td rowspan="1" colspan="1">GBOL12308</td></tr><tr><td rowspan="1" colspan="1">
                <italic><tp:taxon-name><tp:taxon-name-part taxon-name-part-type="genus" reg="Lithobius">L.</tp:taxon-name-part> <tp:taxon-name-part taxon-name-part-type="species" reg="crassipes">crassipes</tp:taxon-name-part></tp:taxon-name></italic>
              </td><td rowspan="1" colspan="1">France, Haut-Rhin, Sewen</td><td rowspan="1" colspan="1">
                <ext-link xmlns:xlink="http://www.w3.org/1999/xlink" ext-link-type="gen" xlink:href="KX458631" xlink:type="simple">KX458631</ext-link>
              </td><td rowspan="1" colspan="1">GBOL11870</td></tr><tr><td rowspan="1" colspan="1">
                <italic><tp:taxon-name><tp:taxon-name-part taxon-name-part-type="genus" reg="Lithobius">L.</tp:taxon-name-part> <tp:taxon-name-part taxon-name-part-type="species" reg="crassipes">crassipes</tp:taxon-name-part></tp:taxon-name></italic>
              </td><td rowspan="1" colspan="1">France, Haut-Rhin, Thann</td><td rowspan="1" colspan="1">
                <ext-link xmlns:xlink="http://www.w3.org/1999/xlink" ext-link-type="gen" xlink:href="KX458674" xlink:type="simple">KX458674</ext-link>
              </td><td rowspan="1" colspan="1">GBOL11887</td></tr><tr><td rowspan="1" colspan="1">
                <italic><tp:taxon-name><tp:taxon-name-part taxon-name-part-type="genus" reg="Lithobius">L.</tp:taxon-name-part> <tp:taxon-name-part taxon-name-part-type="species" reg="crassipes">crassipes</tp:taxon-name-part></tp:taxon-name></italic>
              </td><td rowspan="1" colspan="1">France, Moselle, Ballon d`Alsace</td><td rowspan="1" colspan="1">
                <ext-link xmlns:xlink="http://www.w3.org/1999/xlink" ext-link-type="gen" xlink:href="KX458683" xlink:type="simple">KX458683</ext-link>
              </td><td rowspan="1" colspan="1">GBOL11895</td></tr><tr><td rowspan="1" colspan="1">
                <italic><tp:taxon-name><tp:taxon-name-part taxon-name-part-type="genus" reg="Lithobius">L.</tp:taxon-name-part> <tp:taxon-name-part taxon-name-part-type="species" reg="crassipes">crassipes</tp:taxon-name-part></tp:taxon-name></italic>
              </td><td rowspan="1" colspan="1">France, Loire-Atlantique, Le Gâvre</td><td rowspan="1" colspan="1">
                <ext-link xmlns:xlink="http://www.w3.org/1999/xlink" ext-link-type="gen" xlink:href="MF123710" xlink:type="simple">MF123710</ext-link>
              </td><td rowspan="1" colspan="1">
                <named-content xmlns:xlink="http://www.w3.org/1999/xlink" content-type="dwc:institutional_code" xlink:type="simple">SMNG</named-content> VNR17281-1</td></tr><tr><td rowspan="1" colspan="1">
                <italic><tp:taxon-name><tp:taxon-name-part taxon-name-part-type="genus" reg="Lithobius">L.</tp:taxon-name-part> <tp:taxon-name-part taxon-name-part-type="species" reg="crassipes">crassipes</tp:taxon-name-part></tp:taxon-name></italic>
              </td><td rowspan="1" colspan="1">Great Britain, Wales, Newbridge</td><td rowspan="1" colspan="1">
                <ext-link xmlns:xlink="http://www.w3.org/1999/xlink" ext-link-type="gen" xlink:href="KX458753" xlink:type="simple">KX458753</ext-link>
              </td><td rowspan="1" colspan="1">GBOL11881</td></tr><tr><td rowspan="1" colspan="1">
                <italic><tp:taxon-name><tp:taxon-name-part taxon-name-part-type="genus" reg="Lithobius">L.</tp:taxon-name-part> <tp:taxon-name-part taxon-name-part-type="species" reg="curtipes">curtipes</tp:taxon-name-part></tp:taxon-name></italic>
              </td><td rowspan="1" colspan="1">Germany, Bavaria, Neuschönau</td><td rowspan="1" colspan="1">
                <ext-link xmlns:xlink="http://www.w3.org/1999/xlink" ext-link-type="gen" xlink:href="KX458647" xlink:type="simple">KX458647</ext-link>
              </td><td rowspan="1" colspan="1">GBOL12396</td></tr><tr><td rowspan="1" colspan="1">
                <italic><tp:taxon-name><tp:taxon-name-part taxon-name-part-type="genus" reg="Lithobius">L.</tp:taxon-name-part> <tp:taxon-name-part taxon-name-part-type="species" reg="curtipes">curtipes</tp:taxon-name-part></tp:taxon-name></italic>
              </td><td rowspan="1" colspan="1">Germany, Bavaria, Hengersdorf</td><td rowspan="1" colspan="1">
                <ext-link xmlns:xlink="http://www.w3.org/1999/xlink" ext-link-type="gen" xlink:href="KX458722" xlink:type="simple">KX458722</ext-link>
              </td><td rowspan="1" colspan="1">GBOL14991</td></tr><tr><td rowspan="1" colspan="1">
                <italic><tp:taxon-name><tp:taxon-name-part taxon-name-part-type="genus" reg="Lithobius">L.</tp:taxon-name-part> <tp:taxon-name-part taxon-name-part-type="species" reg="curtipes">curtipes</tp:taxon-name-part></tp:taxon-name></italic>
              </td><td rowspan="1" colspan="1">Germany, Saxony-Anhalt, Elbingerode</td><td rowspan="1" colspan="1">
                <ext-link xmlns:xlink="http://www.w3.org/1999/xlink" ext-link-type="gen" xlink:href="KX458653" xlink:type="simple">KX458653</ext-link>
              </td><td rowspan="1" colspan="1">GBOL11899</td></tr><tr><td rowspan="1" colspan="1">
                <italic><tp:taxon-name><tp:taxon-name-part taxon-name-part-type="genus" reg="Lithobius">L.</tp:taxon-name-part> <tp:taxon-name-part taxon-name-part-type="species" reg="curtipes">curtipes</tp:taxon-name-part></tp:taxon-name></italic>
              </td><td rowspan="1" colspan="1">Germany, Saxony-Anhalt, Elbingerode</td><td rowspan="1" colspan="1">
                <ext-link xmlns:xlink="http://www.w3.org/1999/xlink" ext-link-type="gen" xlink:href="KX458595" xlink:type="simple">KX458595</ext-link>
              </td><td rowspan="1" colspan="1">GBOL11875</td></tr><tr><td rowspan="1" colspan="1">
                <italic><tp:taxon-name><tp:taxon-name-part taxon-name-part-type="genus" reg="Lithobius">L.</tp:taxon-name-part> <tp:taxon-name-part taxon-name-part-type="species" reg="curtipes">curtipes</tp:taxon-name-part></tp:taxon-name></italic>
              </td><td rowspan="1" colspan="1">Great Britain, Wales, Groesfaen Woods</td><td rowspan="1" colspan="1">
                <ext-link xmlns:xlink="http://www.w3.org/1999/xlink" ext-link-type="gen" xlink:href="KX458652" xlink:type="simple">KX458652</ext-link>
              </td><td rowspan="1" colspan="1">GBOL11815</td></tr><tr><td rowspan="1" colspan="1">
                <italic><tp:taxon-name><tp:taxon-name-part taxon-name-part-type="genus" reg="Lithobius">L.</tp:taxon-name-part> <tp:taxon-name-part taxon-name-part-type="species" reg="austriacus">austriacus</tp:taxon-name-part></tp:taxon-name></italic>
              </td><td rowspan="1" colspan="1">Germany, Bavaria, Grafenau</td><td rowspan="1" colspan="1">
                <ext-link xmlns:xlink="http://www.w3.org/1999/xlink" ext-link-type="gen" xlink:href="KX458587" xlink:type="simple">KX458587</ext-link>
              </td><td rowspan="1" colspan="1">GBOL11194</td></tr><tr><td rowspan="1" colspan="1">
                <italic><tp:taxon-name><tp:taxon-name-part taxon-name-part-type="genus" reg="Lithobius">L.</tp:taxon-name-part> <tp:taxon-name-part taxon-name-part-type="species" reg="austriacus">austriacus</tp:taxon-name-part></tp:taxon-name></italic>
              </td><td rowspan="1" colspan="1">Germany, Bavaria, Grafenau</td><td rowspan="1" colspan="1">
                <ext-link xmlns:xlink="http://www.w3.org/1999/xlink" ext-link-type="gen" xlink:href="KX458687" xlink:type="simple">KX458687</ext-link>
              </td><td rowspan="1" colspan="1">GBOL14980</td></tr><tr><td rowspan="1" colspan="1">
                <italic><tp:taxon-name><tp:taxon-name-part taxon-name-part-type="genus" reg="Lithobius">L.</tp:taxon-name-part> <tp:taxon-name-part taxon-name-part-type="species" reg="austriacus">austriacus</tp:taxon-name-part></tp:taxon-name></italic>
              </td><td rowspan="1" colspan="1">Germany, Bavaria, Karlsfeld</td><td rowspan="1" colspan="1">
                <ext-link xmlns:xlink="http://www.w3.org/1999/xlink" ext-link-type="gen" xlink:href="KX458792" xlink:type="simple">KX458792</ext-link>
              </td><td rowspan="1" colspan="1">GBOL11829</td></tr><tr><td rowspan="1" colspan="1">
                <italic><tp:taxon-name><tp:taxon-name-part taxon-name-part-type="genus" reg="Lithobius">L.</tp:taxon-name-part> <tp:taxon-name-part taxon-name-part-type="species" reg="austriacus">austriacus</tp:taxon-name-part></tp:taxon-name></italic>
              </td><td rowspan="1" colspan="1">Germany, Bavaria, Spiegelau</td><td rowspan="1" colspan="1">
                <ext-link xmlns:xlink="http://www.w3.org/1999/xlink" ext-link-type="gen" xlink:href="KX458633" xlink:type="simple">KX458633</ext-link>
              </td><td rowspan="1" colspan="1">GBOL12311</td></tr><tr><td rowspan="1" colspan="1">
                <italic><tp:taxon-name><tp:taxon-name-part taxon-name-part-type="genus" reg="Lithobius">L.</tp:taxon-name-part> <tp:taxon-name-part taxon-name-part-type="species" reg="austriacus">austriacus</tp:taxon-name-part></tp:taxon-name></italic>
              </td><td rowspan="1" colspan="1">Germany, Saxony, Oybin</td><td rowspan="1" colspan="1">
                <ext-link xmlns:xlink="http://www.w3.org/1999/xlink" ext-link-type="gen" xlink:href="KX458666" xlink:type="simple">KX458666</ext-link>
              </td><td rowspan="1" colspan="1">GBOL12326</td></tr><tr><td rowspan="1" colspan="1">
                <italic><tp:taxon-name><tp:taxon-name-part taxon-name-part-type="genus" reg="Lithobius">L.</tp:taxon-name-part> <tp:taxon-name-part taxon-name-part-type="species" reg="austriacus">austriacus</tp:taxon-name-part></tp:taxon-name></italic>
              </td><td rowspan="1" colspan="1">Austria, Upper Austria, Sankt Wolfgang</td><td rowspan="1" colspan="1">
                <ext-link xmlns:xlink="http://www.w3.org/1999/xlink" ext-link-type="gen" xlink:href="JQ350447" xlink:type="simple">JQ350447</ext-link>
              </td><td rowspan="1" colspan="1">BCZSMMYR00442</td></tr><tr><td rowspan="1" colspan="1">
                <italic><tp:taxon-name><tp:taxon-name-part taxon-name-part-type="genus" reg="Lithobius">L.</tp:taxon-name-part> <tp:taxon-name-part taxon-name-part-type="species" reg="forficatus">forficatus</tp:taxon-name-part></tp:taxon-name></italic>
              </td><td rowspan="1" colspan="1">Germany, Mecklenburg-Western Pomerania, Rügen</td><td rowspan="1" colspan="1">
                <ext-link xmlns:xlink="http://www.w3.org/1999/xlink" ext-link-type="gen" xlink:href="MF123702" xlink:type="simple">MF123702</ext-link>
              </td><td rowspan="1" colspan="1">
                <named-content xmlns:xlink="http://www.w3.org/1999/xlink" content-type="dwc:institutional_code" xlink:type="simple">SMNG</named-content> VNR17150-2</td></tr><tr><td rowspan="1" colspan="4">
                <bold>Outgroup</bold>
              </td></tr><tr><td rowspan="1" colspan="1">
                <italic><tp:taxon-name><tp:taxon-name-part taxon-name-part-type="genus" reg="Eupolybothrus">E.</tp:taxon-name-part> <tp:taxon-name-part taxon-name-part-type="species" reg="cavernicolus">cavernicolus</tp:taxon-name-part></tp:taxon-name></italic>
              </td><td rowspan="1" colspan="1">Croatia</td><td rowspan="1" colspan="1">
                <ext-link xmlns:xlink="http://www.w3.org/1999/xlink" ext-link-type="gen" xlink:href="KF715050.1" xlink:type="simple">KF715050.1</ext-link>
              </td><td rowspan="1" colspan="1">CHP-416</td></tr><tr><td rowspan="1" colspan="1">
                <italic><tp:taxon-name><tp:taxon-name-part taxon-name-part-type="genus" reg="Cryptops">C.</tp:taxon-name-part> <tp:taxon-name-part taxon-name-part-type="species" reg="parisi">parisi</tp:taxon-name-part></tp:taxon-name></italic>
              </td><td rowspan="1" colspan="1">Germany</td><td rowspan="1" colspan="1">
                <ext-link xmlns:xlink="http://www.w3.org/1999/xlink" ext-link-type="gen" xlink:href="KU497164.1" xlink:type="simple">KU497164.1</ext-link>
              </td><td rowspan="1" colspan="1">GBOL02712</td></tr><tr><td rowspan="1" colspan="1">
                <italic><tp:taxon-name><tp:taxon-name-part taxon-name-part-type="genus" reg="Stenotaenia">S.</tp:taxon-name-part> <tp:taxon-name-part taxon-name-part-type="species" reg="linearis">linearis</tp:taxon-name-part></tp:taxon-name></italic>
              </td><td rowspan="1" colspan="1">Germany</td><td rowspan="1" colspan="1">
                <ext-link xmlns:xlink="http://www.w3.org/1999/xlink" ext-link-type="gen" xlink:href="KM491663.1" xlink:type="simple">KM491663.1</ext-link>
              </td><td rowspan="1" colspan="1">ZFMK-TIS-15771</td></tr></tbody></table></table-wrap><table-wrap id="T2" position="float" orientation="portrait"><label>Table 2.</label><caption><p>Body length (mm) of males and females of <italic><tp:taxon-name><tp:taxon-name-part taxon-name-part-type="genus" reg="Lithobius">Lithobius</tp:taxon-name-part> <tp:taxon-name-part taxon-name-part-type="species" reg="crassipesoides">crassipesoides</tp:taxon-name-part></tp:taxon-name></italic> sp. n. (Spain) and <italic><tp:taxon-name><tp:taxon-name-part taxon-name-part-type="genus" reg="Lithobius">L.</tp:taxon-name-part> <tp:taxon-name-part taxon-name-part-type="species" reg="crassipes">crassipes</tp:taxon-name-part></tp:taxon-name></italic> (Germany and France).</p></caption><table id="TID0EMXAE" rules="all"><tbody><tr><th rowspan="3" colspan="1"/><th rowspan="1" colspan="3">
                  <italic><tp:taxon-name><tp:taxon-name-part taxon-name-part-type="genus" reg="Lithobius">Lithobius</tp:taxon-name-part> <tp:taxon-name-part taxon-name-part-type="species" reg="crassipesoides">crassipesoides</tp:taxon-name-part></tp:taxon-name></italic>
                </th><th rowspan="1" colspan="6">
                  <italic><tp:taxon-name><tp:taxon-name-part taxon-name-part-type="genus" reg="Lithobius">Lithobius</tp:taxon-name-part> <tp:taxon-name-part taxon-name-part-type="species" reg="crassipes">crassipes</tp:taxon-name-part></tp:taxon-name></italic>
                </th></tr><tr><th rowspan="1" colspan="3">Spain</th><th rowspan="1" colspan="3">France</th><th rowspan="1" colspan="3">Germany</th></tr><tr><th rowspan="1" colspan="1">♂♂</th><th rowspan="1" colspan="1">♀♀</th><th rowspan="1" colspan="1">♂+♀</th><th rowspan="1" colspan="1">♂♂</th><th rowspan="1" colspan="1">♀♀</th><th rowspan="1" colspan="1">♂+♀</th><th rowspan="1" colspan="1">♂♂</th><th rowspan="1" colspan="1">♀♀</th><th rowspan="1" colspan="1">♂+♀</th></tr><tr><td rowspan="1" colspan="1">N</td><td rowspan="1" colspan="1">24</td><td rowspan="1" colspan="1">26</td><td rowspan="1" colspan="1">50</td><td rowspan="1" colspan="1">62</td><td rowspan="1" colspan="1">69</td><td rowspan="1" colspan="1">131</td><td rowspan="1" colspan="1">27</td><td rowspan="1" colspan="1">25</td><td rowspan="1" colspan="1">52</td></tr><tr><td rowspan="1" colspan="1">Min</td><td rowspan="1" colspan="1">6.94</td><td rowspan="1" colspan="1">6.39</td><td rowspan="1" colspan="1">6.39</td><td rowspan="1" colspan="1">8.30</td><td rowspan="1" colspan="1">7.90</td><td rowspan="1" colspan="1">7.90</td><td rowspan="1" colspan="1">9.40</td><td rowspan="1" colspan="1">7.62</td><td rowspan="1" colspan="1">7.62</td></tr><tr><td rowspan="1" colspan="1">Max</td><td rowspan="1" colspan="1">11.02</td><td rowspan="1" colspan="1">10.74</td><td rowspan="1" colspan="1">11.02</td><td rowspan="1" colspan="1">13.20</td><td rowspan="1" colspan="1">13.10</td><td rowspan="1" colspan="1">13.20</td><td rowspan="1" colspan="1">12.40</td><td rowspan="1" colspan="1">12.10</td><td rowspan="1" colspan="1">12.40</td></tr><tr><td rowspan="1" colspan="1">Median</td><td rowspan="1" colspan="1">8.47</td><td rowspan="1" colspan="1">8.02</td><td rowspan="1" colspan="1">8.43</td><td rowspan="1" colspan="1">9.80</td><td rowspan="1" colspan="1">9.90</td><td rowspan="1" colspan="1">9.90</td><td rowspan="1" colspan="1">10.60</td><td rowspan="1" colspan="1">9.93</td><td rowspan="1" colspan="1">10.20</td></tr><tr><td rowspan="1" colspan="1">Mean</td><td rowspan="1" colspan="1">8.68</td><td rowspan="1" colspan="1">8.18</td><td rowspan="1" colspan="1">8.42</td><td rowspan="1" colspan="1">9.92</td><td rowspan="1" colspan="1">10.15</td><td rowspan="1" colspan="1">10.05</td><td rowspan="1" colspan="1">10.63</td><td rowspan="1" colspan="1">10.11</td><td rowspan="1" colspan="1">10.38</td></tr><tr><td rowspan="1" colspan="1">Stand. dev</td><td rowspan="1" colspan="1">1.04</td><td rowspan="1" colspan="1">1.04</td><td rowspan="1" colspan="1">1.06</td><td rowspan="1" colspan="1">1.06</td><td rowspan="1" colspan="1">1.31</td><td rowspan="1" colspan="1">1.20</td><td rowspan="1" colspan="1">0.90</td><td rowspan="1" colspan="1">1.12</td><td rowspan="1" colspan="1">1.04</td></tr></tbody></table></table-wrap><table-wrap id="T3" position="float" orientation="portrait"><label>Table 3.</label><caption><p>Normality test for body length (mm) of males and females of <italic><tp:taxon-name><tp:taxon-name-part taxon-name-part-type="genus" reg="Lithobius">Lithobius</tp:taxon-name-part> <tp:taxon-name-part taxon-name-part-type="species" reg="crassipesoides">crassipesoides</tp:taxon-name-part></tp:taxon-name></italic> sp. n. (Spain) and <italic><tp:taxon-name><tp:taxon-name-part taxon-name-part-type="genus" reg="Lithobius">L.</tp:taxon-name-part> <tp:taxon-name-part taxon-name-part-type="species" reg="crassipes">crassipes</tp:taxon-name-part></tp:taxon-name></italic> (Germany and France). The p values below 0.05 are marked with bold letters.</p></caption><table id="TID0E6CAG" rules="all"><tbody><tr><th rowspan="3" colspan="1"/><th rowspan="1" colspan="3">
                  <italic><tp:taxon-name><tp:taxon-name-part taxon-name-part-type="genus" reg="Lithobius">Lithobius</tp:taxon-name-part> <tp:taxon-name-part taxon-name-part-type="species" reg="crassipesoides">crassipesoides</tp:taxon-name-part></tp:taxon-name></italic>
                </th><th rowspan="1" colspan="6">
                  <italic><tp:taxon-name><tp:taxon-name-part taxon-name-part-type="genus" reg="Lithobius">Lithobius</tp:taxon-name-part> <tp:taxon-name-part taxon-name-part-type="species" reg="crassipes">crassipes</tp:taxon-name-part></tp:taxon-name></italic>
                </th></tr><tr><th rowspan="1" colspan="3">Spain</th><th rowspan="1" colspan="3">France</th><th rowspan="1" colspan="3">Germany</th></tr><tr><th rowspan="1" colspan="1">♂♂</th><th rowspan="1" colspan="1">♀♀</th><th rowspan="1" colspan="1">♂+♀</th><th rowspan="1" colspan="1">♂♂</th><th rowspan="1" colspan="1">♀♀</th><th rowspan="1" colspan="1">♂+♀</th><th rowspan="1" colspan="1">♂♂</th><th rowspan="1" colspan="1">♀♀</th><th rowspan="1" colspan="1">♂+♀</th></tr><tr><td rowspan="1" colspan="1">N</td><td rowspan="1" colspan="1">24</td><td rowspan="1" colspan="1">26</td><td rowspan="1" colspan="1">50</td><td rowspan="1" colspan="1">62</td><td rowspan="1" colspan="1">69</td><td rowspan="1" colspan="1">131</td><td rowspan="1" colspan="1">27</td><td rowspan="1" colspan="1">25</td><td rowspan="1" colspan="1">52</td></tr><tr><td rowspan="1" colspan="10">
                  <bold>Shapiro-Wilk W</bold>
                </td></tr><tr><td rowspan="1" colspan="1">p(normal)</td><td rowspan="1" colspan="1">0.387</td><td rowspan="1" colspan="1">0.729</td><td rowspan="1" colspan="1">0.690</td><td rowspan="1" colspan="1">
                  <bold>0.015</bold>
                </td><td rowspan="1" colspan="1">
                  <bold>0.015</bold>
                </td><td rowspan="1" colspan="1">
                  <bold>0.000</bold>
                </td><td rowspan="1" colspan="1">0.089</td><td rowspan="1" colspan="1">0.467</td><td rowspan="1" colspan="1">0.416</td></tr><tr><td rowspan="1" colspan="10">
                  <bold>Anderson-Darling A</bold>
                </td></tr><tr><td rowspan="1" colspan="1">p(normal)</td><td rowspan="1" colspan="1">0.251</td><td rowspan="1" colspan="1">0.740</td><td rowspan="1" colspan="1">0.671</td><td rowspan="1" colspan="1">0.157</td><td rowspan="1" colspan="1">
                  <bold>0.021</bold>
                </td><td rowspan="1" colspan="1">
                  <bold>0.002</bold>
                </td><td rowspan="1" colspan="1">0.165</td><td rowspan="1" colspan="1">0.313</td><td rowspan="1" colspan="1">0.274</td></tr><tr><td rowspan="1" colspan="1">p(MCarlo)</td><td rowspan="1" colspan="1">0.261</td><td rowspan="1" colspan="1">0.761</td><td rowspan="1" colspan="1">0.687</td><td rowspan="1" colspan="1">0.165</td><td rowspan="1" colspan="1">
                  <bold>0.020</bold>
                </td><td rowspan="1" colspan="1">
                  <bold>0.002</bold>
                </td><td rowspan="1" colspan="1">0.167</td><td rowspan="1" colspan="1">0.319</td><td rowspan="1" colspan="1">0.289</td></tr><tr><td rowspan="1" colspan="10">
                  <bold>Jarque-Bera JB</bold>
                </td></tr><tr><td rowspan="1" colspan="1">p(normal)</td><td rowspan="1" colspan="1">0.794</td><td rowspan="1" colspan="1">0.718</td><td rowspan="1" colspan="1">0.637</td><td rowspan="1" colspan="1">
                  <bold>0.019</bold>
                </td><td rowspan="1" colspan="1">0.146</td><td rowspan="1" colspan="1">
                  <bold>0.010</bold>
                </td><td rowspan="1" colspan="1">0.405</td><td rowspan="1" colspan="1">0.796</td><td rowspan="1" colspan="1">0.897</td></tr><tr><td rowspan="1" colspan="1">p(MCarlo)</td><td rowspan="1" colspan="1">0.759</td><td rowspan="1" colspan="1">0.637</td><td rowspan="1" colspan="1">0.559</td><td rowspan="1" colspan="1">
                  <bold>0.023</bold>
                </td><td rowspan="1" colspan="1">0.086</td><td rowspan="1" colspan="1">
                  <bold>0.018</bold>
                </td><td rowspan="1" colspan="1">0.188</td><td rowspan="1" colspan="1">0.754</td><td rowspan="1" colspan="1">0.888</td></tr></tbody></table></table-wrap><table-wrap id="T4" position="float" orientation="portrait"><label>Table 4.</label><caption><p>Basic statistics of head length (in mm) in males and females of <italic><tp:taxon-name><tp:taxon-name-part taxon-name-part-type="genus" reg="Lithobius">Lithobius</tp:taxon-name-part> <tp:taxon-name-part taxon-name-part-type="species" reg="crassipesoides">crassipesoides</tp:taxon-name-part></tp:taxon-name></italic> sp. n. (Spain) and <italic><tp:taxon-name><tp:taxon-name-part taxon-name-part-type="genus" reg="Lithobius">L.</tp:taxon-name-part> <tp:taxon-name-part taxon-name-part-type="species" reg="crassipes">crassipes</tp:taxon-name-part></tp:taxon-name></italic> (Germany).</p></caption><table id="TID0E3QAG" rules="all"><tbody><tr><th rowspan="3" colspan="1"/><th rowspan="1" colspan="3">
                  <italic><tp:taxon-name><tp:taxon-name-part taxon-name-part-type="genus" reg="Lithobius">Lithobius</tp:taxon-name-part> <tp:taxon-name-part taxon-name-part-type="species" reg="crassipesoides">crassipesoides</tp:taxon-name-part></tp:taxon-name></italic>
                </th><th rowspan="1" colspan="3">
                  <italic><tp:taxon-name><tp:taxon-name-part taxon-name-part-type="genus" reg="Lithobius">Lithobius</tp:taxon-name-part> <tp:taxon-name-part taxon-name-part-type="species" reg="crassipes">crassipes</tp:taxon-name-part></tp:taxon-name></italic>
                </th></tr><tr><th rowspan="1" colspan="3">Spain</th><th rowspan="1" colspan="3">Germany</th></tr><tr><th rowspan="1" colspan="1">♂♂</th><th rowspan="1" colspan="1">♀♀</th><th rowspan="1" colspan="1">♂+♀</th><th rowspan="1" colspan="1">♂♂</th><th rowspan="1" colspan="1">♀♀</th><th rowspan="1" colspan="1">♂+♀</th></tr><tr><td rowspan="1" colspan="1">N</td><td rowspan="1" colspan="1">24</td><td rowspan="1" colspan="1">26</td><td rowspan="1" colspan="1">50</td><td rowspan="1" colspan="1">25</td><td rowspan="1" colspan="1">27</td><td rowspan="1" colspan="1">52</td></tr><tr><td rowspan="1" colspan="1">Min</td><td rowspan="1" colspan="1">0.72</td><td rowspan="1" colspan="1">0.6</td><td rowspan="1" colspan="1">0.6</td><td rowspan="1" colspan="1">0.8</td><td rowspan="1" colspan="1">0.8</td><td rowspan="1" colspan="1">0.8</td></tr><tr><td rowspan="1" colspan="1">Max</td><td rowspan="1" colspan="1">1.08</td><td rowspan="1" colspan="1">1.08</td><td rowspan="1" colspan="1">1.08</td><td rowspan="1" colspan="1">1.08</td><td rowspan="1" colspan="1">1.12</td><td rowspan="1" colspan="1">1.12</td></tr><tr><td rowspan="1" colspan="1">Median</td><td rowspan="1" colspan="1">0.86</td><td rowspan="1" colspan="1">0.8</td><td rowspan="1" colspan="1">0.84</td><td rowspan="1" colspan="1">0.92</td><td rowspan="1" colspan="1">0.9</td><td rowspan="1" colspan="1">0.92</td></tr><tr><td rowspan="1" colspan="1">Mean</td><td rowspan="1" colspan="1">0.85</td><td rowspan="1" colspan="1">0.81</td><td rowspan="1" colspan="1">0.83</td><td rowspan="1" colspan="1">0.93</td><td rowspan="1" colspan="1">0.92</td><td rowspan="1" colspan="1">0.92</td></tr><tr><td rowspan="1" colspan="1">Stand. dev</td><td rowspan="1" colspan="1">0.09</td><td rowspan="1" colspan="1">0.11</td><td rowspan="1" colspan="1">0.10</td><td rowspan="1" colspan="1">0.07</td><td rowspan="1" colspan="1">0.09</td><td rowspan="1" colspan="1">0.08</td></tr></tbody></table></table-wrap><table-wrap id="T5" position="float" orientation="portrait"><label>Table 5.</label><caption><p>Normality test for head length (in mm) of males and females of <italic><tp:taxon-name><tp:taxon-name-part taxon-name-part-type="genus" reg="Lithobius">Lithobius</tp:taxon-name-part> <tp:taxon-name-part taxon-name-part-type="species" reg="crassipesoides">crassipesoides</tp:taxon-name-part></tp:taxon-name></italic> sp. n. (Spain) and <italic><tp:taxon-name><tp:taxon-name-part taxon-name-part-type="genus" reg="Lithobius">L.</tp:taxon-name-part> <tp:taxon-name-part taxon-name-part-type="species" reg="crassipes">crassipes</tp:taxon-name-part></tp:taxon-name></italic> (Germany). The p values below 0.05 are marked with bold letters.</p></caption><table id="TID0EM1AG" rules="all"><tbody><tr><th rowspan="3" colspan="1"/><th rowspan="1" colspan="3">
                  <italic><tp:taxon-name><tp:taxon-name-part taxon-name-part-type="genus" reg="Lithobius">Lithobius</tp:taxon-name-part> <tp:taxon-name-part taxon-name-part-type="species" reg="crassipesoides">crassipesoides</tp:taxon-name-part></tp:taxon-name></italic>
                </th><th rowspan="1" colspan="3">
                  <italic><tp:taxon-name><tp:taxon-name-part taxon-name-part-type="genus" reg="Lithobius">Lithobius</tp:taxon-name-part> <tp:taxon-name-part taxon-name-part-type="species" reg="crassipes">crassipes</tp:taxon-name-part></tp:taxon-name></italic>
                </th></tr><tr><th rowspan="1" colspan="3">Spain</th><th rowspan="1" colspan="3">Germany</th></tr><tr><th rowspan="1" colspan="1">♂♂</th><th rowspan="1" colspan="1">♀♀</th><th rowspan="1" colspan="1">♂+♀</th><th rowspan="1" colspan="1">♂♂</th><th rowspan="1" colspan="1">♀♀</th><th rowspan="1" colspan="1">♂+♀</th></tr><tr><td rowspan="1" colspan="1">N</td><td rowspan="1" colspan="1">24</td><td rowspan="1" colspan="1">26</td><td rowspan="1" colspan="1">50</td><td rowspan="1" colspan="1">27</td><td rowspan="1" colspan="1">25</td><td rowspan="1" colspan="1">52</td></tr><tr><td rowspan="1" colspan="7">
                  <bold>Shapiro-Wilk W</bold>
                </td></tr><tr><td rowspan="1" colspan="1">p(normal)</td><td rowspan="1" colspan="1">0.105</td><td rowspan="1" colspan="1">0.572</td><td rowspan="1" colspan="1">0.241</td><td rowspan="1" colspan="1">
                  <bold>0.040</bold>
                </td><td rowspan="1" colspan="1">
                  <bold>0.022</bold>
                </td><td rowspan="1" colspan="1">
                  <bold>0.002</bold>
                </td></tr><tr><td rowspan="1" colspan="7">
                  <bold>Anderson-Darling A</bold>
                </td></tr><tr><td rowspan="1" colspan="1">p(normal)</td><td rowspan="1" colspan="1">0.080</td><td rowspan="1" colspan="1">0.314</td><td rowspan="1" colspan="1">0.101</td><td rowspan="1" colspan="1">
                  <bold>0.016</bold>
                </td><td rowspan="1" colspan="1">
                  <bold>0.037</bold>
                </td><td rowspan="1" colspan="1">
                  <bold>0.001</bold>
                </td></tr><tr><td rowspan="1" colspan="1">p(MCarlo)</td><td rowspan="1" colspan="1">0.076</td><td rowspan="1" colspan="1">0.316</td><td rowspan="1" colspan="1">0.100</td><td rowspan="1" colspan="1">
                  <bold>0.015</bold>
                </td><td rowspan="1" colspan="1">
                  <bold>0.035</bold>
                </td><td rowspan="1" colspan="1">
                  <bold>0.001</bold>
                </td></tr><tr><td rowspan="1" colspan="7">
                  <bold>Jarque-Bera JB</bold>
                </td></tr><tr><td rowspan="1" colspan="1">p(normal)</td><td rowspan="1" colspan="1">0.585</td><td rowspan="1" colspan="1">0.705</td><td rowspan="1" colspan="1">0.675</td><td rowspan="1" colspan="1">0.563</td><td rowspan="1" colspan="1">0.236</td><td rowspan="1" colspan="1">0.130</td></tr><tr><td rowspan="1" colspan="1">p(MCarlo)</td><td rowspan="1" colspan="1">0.406</td><td rowspan="1" colspan="1">0.625</td><td rowspan="1" colspan="1">0.616</td><td rowspan="1" colspan="1">0.380</td><td rowspan="1" colspan="1">0.089</td><td rowspan="1" colspan="1">0.068</td></tr></tbody></table></table-wrap><table-wrap id="T6" position="float" orientation="portrait"><label>Table 6.</label><caption><p>Antennae length (mm) of males and females of <italic><tp:taxon-name><tp:taxon-name-part taxon-name-part-type="genus" reg="Lithobius">Lithobius</tp:taxon-name-part> <tp:taxon-name-part taxon-name-part-type="species" reg="crassipesoides">crassipesoides</tp:taxon-name-part></tp:taxon-name></italic> sp. n. (Spain) and <italic><tp:taxon-name><tp:taxon-name-part taxon-name-part-type="genus" reg="Lithobius">L.</tp:taxon-name-part> <tp:taxon-name-part taxon-name-part-type="species" reg="crassipes">crassipes</tp:taxon-name-part></tp:taxon-name></italic> (Germany and France).</p></caption><table id="TID0ECFBG" rules="all"><tbody><tr><td rowspan="3" colspan="1"/><td rowspan="1" colspan="3">
                  <bold><italic><tp:taxon-name><tp:taxon-name-part taxon-name-part-type="genus" reg="Lithobius">Lithobius</tp:taxon-name-part> <tp:taxon-name-part taxon-name-part-type="species" reg="crassipesoides">crassipesoides</tp:taxon-name-part></tp:taxon-name></italic></bold>
                </td><td rowspan="1" colspan="6">
                  <bold><italic><tp:taxon-name><tp:taxon-name-part taxon-name-part-type="genus" reg="Lithobius">Lithobius</tp:taxon-name-part> <tp:taxon-name-part taxon-name-part-type="species" reg="crassipes">crassipes</tp:taxon-name-part></tp:taxon-name></italic></bold>
                </td></tr><tr><td rowspan="1" colspan="3">
                  <bold>Spain</bold>
                </td><td rowspan="1" colspan="3">
                  <bold>France</bold>
                </td><td rowspan="1" colspan="3">
                  <bold>Germany</bold>
                </td></tr><tr><td rowspan="1" colspan="1">♂♂</td><td rowspan="1" colspan="1">♀♀</td><td rowspan="1" colspan="1">♂+♀</td><td rowspan="1" colspan="1">♂♂</td><td rowspan="1" colspan="1">♀♀</td><td rowspan="1" colspan="1">♂+♀</td><td rowspan="1" colspan="1">♂♂</td><td rowspan="1" colspan="1">♀♀</td><td rowspan="1" colspan="1">♂+♀</td></tr><tr><td rowspan="1" colspan="1">N</td><td rowspan="1" colspan="1">24</td><td rowspan="1" colspan="1">26</td><td rowspan="1" colspan="1">50</td><td rowspan="1" colspan="1">59</td><td rowspan="1" colspan="1">59</td><td rowspan="1" colspan="1">118</td><td rowspan="1" colspan="1">25</td><td rowspan="1" colspan="1">27</td><td rowspan="1" colspan="1">52</td></tr><tr><td rowspan="1" colspan="1">Min</td><td rowspan="1" colspan="1">1.60</td><td rowspan="1" colspan="1">1.60</td><td rowspan="1" colspan="1">1.60</td><td rowspan="1" colspan="1">2.00</td><td rowspan="1" colspan="1">2.10</td><td rowspan="1" colspan="1">2.00</td><td rowspan="1" colspan="1">2.44</td><td rowspan="1" colspan="1">2.40</td><td rowspan="1" colspan="1">2.40</td></tr><tr><td rowspan="1" colspan="1">Max</td><td rowspan="1" colspan="1">3.20</td><td rowspan="1" colspan="1">3.00</td><td rowspan="1" colspan="1">3.20</td><td rowspan="1" colspan="1">3.70</td><td rowspan="1" colspan="1">4.00</td><td rowspan="1" colspan="1">4.00</td><td rowspan="1" colspan="1">3.68</td><td rowspan="1" colspan="1">3.64</td><td rowspan="1" colspan="1">3.68</td></tr><tr><td rowspan="1" colspan="1">Median</td><td rowspan="1" colspan="1">2.28</td><td rowspan="1" colspan="1">2.04</td><td rowspan="1" colspan="1">2.16</td><td rowspan="1" colspan="1">3.00</td><td rowspan="1" colspan="1">3.00</td><td rowspan="1" colspan="1">3.00</td><td rowspan="1" colspan="1">2.88</td><td rowspan="1" colspan="1">3.00</td><td rowspan="1" colspan="1">2.98</td></tr><tr><td rowspan="1" colspan="1">Mean</td><td rowspan="1" colspan="1">2.27</td><td rowspan="1" colspan="1">2.05</td><td rowspan="1" colspan="1">2.16</td><td rowspan="1" colspan="1">3.01</td><td rowspan="1" colspan="1">2.98</td><td rowspan="1" colspan="1">3.00</td><td rowspan="1" colspan="1">2.94</td><td rowspan="1" colspan="1">2.99</td><td rowspan="1" colspan="1">2.97</td></tr><tr><td rowspan="1" colspan="1">Stand. dev</td><td rowspan="1" colspan="1">0.39</td><td rowspan="1" colspan="1">0.36</td><td rowspan="1" colspan="1">0.38</td><td rowspan="1" colspan="1">0.36</td><td rowspan="1" colspan="1">0.42</td><td rowspan="1" colspan="1">0.39</td><td rowspan="1" colspan="1">0.34</td><td rowspan="1" colspan="1">0.33</td><td rowspan="1" colspan="1">0.33</td></tr></tbody></table></table-wrap><table-wrap id="T7" position="float" orientation="portrait"><label>Table 7.</label><caption><p>Normality test for antennal length (mm) of males and females of <italic><tp:taxon-name><tp:taxon-name-part taxon-name-part-type="genus" reg="Lithobius">Lithobius</tp:taxon-name-part> <tp:taxon-name-part taxon-name-part-type="species" reg="crassipesoides">crassipesoides</tp:taxon-name-part></tp:taxon-name></italic> sp. n. (Spain) and <italic><tp:taxon-name><tp:taxon-name-part taxon-name-part-type="genus" reg="Lithobius">L.</tp:taxon-name-part> <tp:taxon-name-part taxon-name-part-type="species" reg="crassipes">crassipes</tp:taxon-name-part></tp:taxon-name></italic> (Germany and France). The p values below 0.05 are marked with bold letters.</p></caption><table id="TID0EGRBG" rules="all"><tbody><tr><th rowspan="3" colspan="1"/><th rowspan="1" colspan="3">
                  <italic><tp:taxon-name><tp:taxon-name-part taxon-name-part-type="genus" reg="Lithobius">Lithobius</tp:taxon-name-part> <tp:taxon-name-part taxon-name-part-type="species" reg="crassipesoides">crassipesoides</tp:taxon-name-part></tp:taxon-name></italic>
                </th><th rowspan="1" colspan="6">
                  <italic><tp:taxon-name><tp:taxon-name-part taxon-name-part-type="genus" reg="Lithobius">Lithobius</tp:taxon-name-part> <tp:taxon-name-part taxon-name-part-type="species" reg="crassipes">crassipes</tp:taxon-name-part></tp:taxon-name></italic>
                </th></tr><tr><th rowspan="1" colspan="3">Spain</th><th rowspan="1" colspan="3">France</th><th rowspan="1" colspan="3">Germany</th></tr><tr><th rowspan="1" colspan="1">♂♂</th><th rowspan="1" colspan="1">♀♀</th><th rowspan="1" colspan="1">♂+♀</th><th rowspan="1" colspan="1">♂♂</th><th rowspan="1" colspan="1">♀♀</th><th rowspan="1" colspan="1">♂+♀</th><th rowspan="1" colspan="1">♂♂</th><th rowspan="1" colspan="1">♀♀</th><th rowspan="1" colspan="1">♂+♀</th></tr><tr><td rowspan="1" colspan="1">N</td><td rowspan="1" colspan="1">24</td><td rowspan="1" colspan="1">26</td><td rowspan="1" colspan="1">50</td><td rowspan="1" colspan="1">62</td><td rowspan="1" colspan="1">69</td><td rowspan="1" colspan="1">131</td><td rowspan="1" colspan="1">27</td><td rowspan="1" colspan="1">25</td><td rowspan="1" colspan="1">52</td></tr><tr><td rowspan="1" colspan="10">
                  <bold>Shapiro-Wilk W</bold>
                </td></tr><tr><td rowspan="1" colspan="1">p(normal)</td><td rowspan="1" colspan="1">0.486</td><td rowspan="1" colspan="1">0.079</td><td rowspan="1" colspan="1">
                  <bold>0.034</bold>
                </td><td rowspan="1" colspan="1">0.083</td><td rowspan="1" colspan="1">0.700</td><td rowspan="1" colspan="1">0.195</td><td rowspan="1" colspan="1">0.307</td><td rowspan="1" colspan="1">0.869</td><td rowspan="1" colspan="1">0.327</td></tr><tr><td rowspan="1" colspan="10">
                  <bold>Anderson-Darling A</bold>
                </td></tr><tr><td rowspan="1" colspan="1">p(normal)</td><td rowspan="1" colspan="1">0.421</td><td rowspan="1" colspan="1">0.200</td><td rowspan="1" colspan="1">0.119</td><td rowspan="1" colspan="1">0.053</td><td rowspan="1" colspan="1">0.538</td><td rowspan="1" colspan="1">
                  <bold>0.043</bold>
                </td><td rowspan="1" colspan="1">0.369</td><td rowspan="1" colspan="1">0.891</td><td rowspan="1" colspan="1">0.621</td></tr><tr><td rowspan="1" colspan="1">p(MCarlo)</td><td rowspan="1" colspan="1">0.424</td><td rowspan="1" colspan="1">0.203</td><td rowspan="1" colspan="1">0.116</td><td rowspan="1" colspan="1">0.054</td><td rowspan="1" colspan="1">0.554</td><td rowspan="1" colspan="1">
                  <bold>0.042</bold>
                </td><td rowspan="1" colspan="1">0.378</td><td rowspan="1" colspan="1">0.896</td><td rowspan="1" colspan="1">0.645</td></tr><tr><td rowspan="1" colspan="10">
                  <bold>Jarque-Bera JB</bold>
                </td></tr><tr><td rowspan="1" colspan="1">p(normal)</td><td rowspan="1" colspan="1">0.726</td><td rowspan="1" colspan="1">0.299</td><td rowspan="1" colspan="1">0.291</td><td rowspan="1" colspan="1">0.253</td><td rowspan="1" colspan="1">0.932</td><td rowspan="1" colspan="1">0.804</td><td rowspan="1" colspan="1">0.739</td><td rowspan="1" colspan="1">0.737</td><td rowspan="1" colspan="1">0.569</td></tr><tr><td rowspan="1" colspan="1">p(MCarlo)</td><td rowspan="1" colspan="1">0.645</td><td rowspan="1" colspan="1">0.113</td><td rowspan="1" colspan="1">0.156</td><td rowspan="1" colspan="1">0.132</td><td rowspan="1" colspan="1">0.931</td><td rowspan="1" colspan="1">0.785</td><td rowspan="1" colspan="1">0.668</td><td rowspan="1" colspan="1">0.677</td><td rowspan="1" colspan="1">0.466</td></tr></tbody></table></table-wrap><table-wrap id="T8" position="float" orientation="portrait"><label>Table 8.</label><caption><p>Number of ocelli of males and females of <italic><tp:taxon-name><tp:taxon-name-part taxon-name-part-type="genus" reg="Lithobius">Lithobius</tp:taxon-name-part> <tp:taxon-name-part taxon-name-part-type="species" reg="crassipesoides">crassipesoides</tp:taxon-name-part></tp:taxon-name></italic> sp. n. (Spain) and <italic><tp:taxon-name><tp:taxon-name-part taxon-name-part-type="genus" reg="Lithobius">L.</tp:taxon-name-part> <tp:taxon-name-part taxon-name-part-type="species" reg="crassipes">crassipes</tp:taxon-name-part></tp:taxon-name></italic> (Germany and France).</p></caption><table id="TID0EL6BG" rules="all"><tbody><tr><th rowspan="3" colspan="1"/><th rowspan="1" colspan="3">
                  <italic><tp:taxon-name><tp:taxon-name-part taxon-name-part-type="genus" reg="Lithobius">Lithobius</tp:taxon-name-part> <tp:taxon-name-part taxon-name-part-type="species" reg="crassipesoides">crassipesoides</tp:taxon-name-part></tp:taxon-name></italic>
                </th><th rowspan="1" colspan="6">
                  <italic><tp:taxon-name><tp:taxon-name-part taxon-name-part-type="genus" reg="Lithobius">Lithobius</tp:taxon-name-part> <tp:taxon-name-part taxon-name-part-type="species" reg="crassipes">crassipes</tp:taxon-name-part></tp:taxon-name></italic>
                </th></tr><tr><th rowspan="1" colspan="3">Spain</th><th rowspan="1" colspan="3">France</th><th rowspan="1" colspan="3">Germany</th></tr><tr><th rowspan="1" colspan="1">♂♂</th><th rowspan="1" colspan="1">♀♀</th><th rowspan="1" colspan="1">♂+♀</th><th rowspan="1" colspan="1">♂♂</th><th rowspan="1" colspan="1">♀♀</th><th rowspan="1" colspan="1">♂+♀</th><th rowspan="1" colspan="1">♂♂</th><th rowspan="1" colspan="1">♀♀</th><th rowspan="1" colspan="1">♂+♀</th></tr><tr><td rowspan="1" colspan="1">N</td><td rowspan="1" colspan="1">23</td><td rowspan="1" colspan="1">24</td><td rowspan="1" colspan="1">47</td><td rowspan="1" colspan="1">59</td><td rowspan="1" colspan="1">66</td><td rowspan="1" colspan="1">125</td><td rowspan="1" colspan="1">25</td><td rowspan="1" colspan="1">27</td><td rowspan="1" colspan="1">52</td></tr><tr><td rowspan="1" colspan="1">Min</td><td rowspan="1" colspan="1">7.5</td><td rowspan="1" colspan="1">5.5</td><td rowspan="1" colspan="1">5.5</td><td rowspan="1" colspan="1">7</td><td rowspan="1" colspan="1">8.5</td><td rowspan="1" colspan="1">7</td><td rowspan="1" colspan="1">8.5</td><td rowspan="1" colspan="1">8</td><td rowspan="1" colspan="1">8</td></tr><tr><td rowspan="1" colspan="1">Max</td><td rowspan="1" colspan="1">11</td><td rowspan="1" colspan="1">10</td><td rowspan="1" colspan="1">11</td><td rowspan="1" colspan="1">14.5</td><td rowspan="1" colspan="1">13.5</td><td rowspan="1" colspan="1">14.5</td><td rowspan="1" colspan="1">11</td><td rowspan="1" colspan="1">11.5</td><td rowspan="1" colspan="1">11.5</td></tr><tr><td rowspan="1" colspan="1">Median</td><td rowspan="1" colspan="1">9</td><td rowspan="1" colspan="1">8.5</td><td rowspan="1" colspan="1">9</td><td rowspan="1" colspan="1">10</td><td rowspan="1" colspan="1">10</td><td rowspan="1" colspan="1">10</td><td rowspan="1" colspan="1">10</td><td rowspan="1" colspan="1">10</td><td rowspan="1" colspan="1">10</td></tr><tr><td rowspan="1" colspan="1">Mean</td><td rowspan="1" colspan="1">9.1</td><td rowspan="1" colspan="1">8.3</td><td rowspan="1" colspan="1">8.7</td><td rowspan="1" colspan="1">10.1</td><td rowspan="1" colspan="1">10.2</td><td rowspan="1" colspan="1">10.1</td><td rowspan="1" colspan="1">10.1</td><td rowspan="1" colspan="1">9.7</td><td rowspan="1" colspan="1">9.9</td></tr><tr><td rowspan="1" colspan="1">Stand. dev</td><td rowspan="1" colspan="1">1.2</td><td rowspan="1" colspan="1">1.2</td><td rowspan="1" colspan="1">1.3</td><td rowspan="1" colspan="1">1.0</td><td rowspan="1" colspan="1">1.0</td><td rowspan="1" colspan="1">1.0</td><td rowspan="1" colspan="1">0.7</td><td rowspan="1" colspan="1">0.8</td><td rowspan="1" colspan="1">0.8</td></tr></tbody></table></table-wrap><table-wrap id="T9" position="float" orientation="portrait"><label>Table 9.</label><caption><p>Basic statistics of number of coxal pores on legpair 12–15 in males and females of <italic><tp:taxon-name><tp:taxon-name-part taxon-name-part-type="genus" reg="Lithobius">Lithobius</tp:taxon-name-part> <tp:taxon-name-part taxon-name-part-type="species" reg="crassipesoides">crassipesoides</tp:taxon-name-part></tp:taxon-name></italic> sp. n. (Spain) and <italic><tp:taxon-name><tp:taxon-name-part taxon-name-part-type="genus" reg="Lithobius">L.</tp:taxon-name-part> <tp:taxon-name-part taxon-name-part-type="species" reg="crassipes">crassipes</tp:taxon-name-part></tp:taxon-name></italic> (Germany).</p></caption><table id="TID0EHMAI" rules="all"><tbody><tr><th rowspan="3" colspan="1"/><th rowspan="1" colspan="3">
                  <italic><tp:taxon-name><tp:taxon-name-part taxon-name-part-type="genus" reg="Lithobius">Lithobius</tp:taxon-name-part> <tp:taxon-name-part taxon-name-part-type="species" reg="crassipesoides">crassipesoides</tp:taxon-name-part></tp:taxon-name></italic>
                </th><th rowspan="1" colspan="3">
                  <italic><tp:taxon-name><tp:taxon-name-part taxon-name-part-type="genus" reg="Lithobius">Lithobius</tp:taxon-name-part> <tp:taxon-name-part taxon-name-part-type="species" reg="crassipes">crassipes</tp:taxon-name-part></tp:taxon-name></italic>
                </th></tr><tr><th rowspan="1" colspan="3">Spain</th><th rowspan="1" colspan="3">Germany</th></tr><tr><th rowspan="1" colspan="1">♂♂</th><th rowspan="1" colspan="1">♀♀</th><th rowspan="1" colspan="1">♂+♀</th><th rowspan="1" colspan="1">♂♂</th><th rowspan="1" colspan="1">♀♀</th><th rowspan="1" colspan="1">♂+♀</th></tr><tr><th rowspan="1" colspan="1"/><th rowspan="1" colspan="6">legpair 12</th></tr><tr><td rowspan="1" colspan="1">N</td><td rowspan="1" colspan="1">24</td><td rowspan="1" colspan="1">26</td><td rowspan="1" colspan="1">50</td><td rowspan="1" colspan="1">25</td><td rowspan="1" colspan="1">27</td><td rowspan="1" colspan="1">52</td></tr><tr><td rowspan="1" colspan="1">Min</td><td rowspan="1" colspan="1">2</td><td rowspan="1" colspan="1">2</td><td rowspan="1" colspan="1">2</td><td rowspan="1" colspan="1">2</td><td rowspan="1" colspan="1">2</td><td rowspan="1" colspan="1">2</td></tr><tr><td rowspan="1" colspan="1">Max</td><td rowspan="1" colspan="1">2</td><td rowspan="1" colspan="1">3</td><td rowspan="1" colspan="1">3</td><td rowspan="1" colspan="1">3</td><td rowspan="1" colspan="1">4</td><td rowspan="1" colspan="1">4</td></tr><tr><td rowspan="1" colspan="1">Median</td><td rowspan="1" colspan="1">2</td><td rowspan="1" colspan="1">2</td><td rowspan="1" colspan="1">2</td><td rowspan="1" colspan="1">2</td><td rowspan="1" colspan="1">2</td><td rowspan="1" colspan="1">2</td></tr><tr><td rowspan="1" colspan="1">Mean</td><td rowspan="1" colspan="1">2.00</td><td rowspan="1" colspan="1">2.08</td><td rowspan="1" colspan="1">2.04</td><td rowspan="1" colspan="1">2.12</td><td rowspan="1" colspan="1">2.41</td><td rowspan="1" colspan="1">2.27</td></tr><tr><td rowspan="1" colspan="1">Stand. dev</td><td rowspan="1" colspan="1">0.00</td><td rowspan="1" colspan="1">0.27</td><td rowspan="1" colspan="1">0.20</td><td rowspan="1" colspan="1">0.33</td><td rowspan="1" colspan="1">0.57</td><td rowspan="1" colspan="1">0.49</td></tr><tr><td rowspan="1" colspan="1"/><td rowspan="1" colspan="6">
                  <bold>legpair 13</bold>
                </td></tr><tr><td rowspan="1" colspan="1"/><td rowspan="1" colspan="1">♂♂</td><td rowspan="1" colspan="1">♀♀</td><td rowspan="1" colspan="1">♂+♀</td><td rowspan="1" colspan="1">♂♂</td><td rowspan="1" colspan="1">♀♀</td><td rowspan="1" colspan="1">♂+♀</td></tr><tr><td rowspan="1" colspan="1">N</td><td rowspan="1" colspan="1">24</td><td rowspan="1" colspan="1">26</td><td rowspan="1" colspan="1">50</td><td rowspan="1" colspan="1">25</td><td rowspan="1" colspan="1">27</td><td rowspan="1" colspan="1">52</td></tr><tr><td rowspan="1" colspan="1">Min</td><td rowspan="1" colspan="1">2</td><td rowspan="1" colspan="1">3</td><td rowspan="1" colspan="1">2</td><td rowspan="1" colspan="1">3</td><td rowspan="1" colspan="1">3</td><td rowspan="1" colspan="1">3</td></tr><tr><td rowspan="1" colspan="1">Max</td><td rowspan="1" colspan="1">4</td><td rowspan="1" colspan="1">4</td><td rowspan="1" colspan="1">4</td><td rowspan="1" colspan="1">4</td><td rowspan="1" colspan="1">5</td><td rowspan="1" colspan="1">5</td></tr><tr><td rowspan="1" colspan="1">Median</td><td rowspan="1" colspan="1">3</td><td rowspan="1" colspan="1">3</td><td rowspan="1" colspan="1">3</td><td rowspan="1" colspan="1">3</td><td rowspan="1" colspan="1">3</td><td rowspan="1" colspan="1">3</td></tr><tr><td rowspan="1" colspan="1">Mean</td><td rowspan="1" colspan="1">3.00</td><td rowspan="1" colspan="1">3.12</td><td rowspan="1" colspan="1">3.06</td><td rowspan="1" colspan="1">3.08</td><td rowspan="1" colspan="1">3.48</td><td rowspan="1" colspan="1">3.29</td></tr><tr><td rowspan="1" colspan="1">Stand. dev</td><td rowspan="1" colspan="1">0.29</td><td rowspan="1" colspan="1">0.33</td><td rowspan="1" colspan="1">0.31</td><td rowspan="1" colspan="1">0.28</td><td rowspan="1" colspan="1">0.58</td><td rowspan="1" colspan="1">0.50</td></tr><tr><td rowspan="1" colspan="1"/><td rowspan="1" colspan="6">
                  <bold>legpair 14</bold>
                </td></tr><tr><td rowspan="1" colspan="1"/><td rowspan="1" colspan="1">♂♂</td><td rowspan="1" colspan="1">♀♀</td><td rowspan="1" colspan="1">♂+♀</td><td rowspan="1" colspan="1">♂♂</td><td rowspan="1" colspan="1">♀♀</td><td rowspan="1" colspan="1">♂+♀</td></tr><tr><td rowspan="1" colspan="1">N</td><td rowspan="1" colspan="1">24</td><td rowspan="1" colspan="1">26</td><td rowspan="1" colspan="1">50</td><td rowspan="1" colspan="1">25</td><td rowspan="1" colspan="1">27</td><td rowspan="1" colspan="1">52</td></tr><tr><td rowspan="1" colspan="1">Min</td><td rowspan="1" colspan="1">2</td><td rowspan="1" colspan="1">3</td><td rowspan="1" colspan="1">2</td><td rowspan="1" colspan="1">3</td><td rowspan="1" colspan="1">3</td><td rowspan="1" colspan="1">3</td></tr><tr><td rowspan="1" colspan="1">Max</td><td rowspan="1" colspan="1">4</td><td rowspan="1" colspan="1">5</td><td rowspan="1" colspan="1">5</td><td rowspan="1" colspan="1">4</td><td rowspan="1" colspan="1">5</td><td rowspan="1" colspan="1">5</td></tr><tr><td rowspan="1" colspan="1">Median</td><td rowspan="1" colspan="1">3</td><td rowspan="1" colspan="1">3</td><td rowspan="1" colspan="1">3</td><td rowspan="1" colspan="1">3</td><td rowspan="1" colspan="1">4</td><td rowspan="1" colspan="1">3</td></tr><tr><td rowspan="1" colspan="1">Mean</td><td rowspan="1" colspan="1">3.00</td><td rowspan="1" colspan="1">3.42</td><td rowspan="1" colspan="1">3.22</td><td rowspan="1" colspan="1">3.20</td><td rowspan="1" colspan="1">3.74</td><td rowspan="1" colspan="1">3.48</td></tr><tr><td rowspan="1" colspan="1">Stand. dev</td><td rowspan="1" colspan="1">0.29</td><td rowspan="1" colspan="1">0.58</td><td rowspan="1" colspan="1">0.51</td><td rowspan="1" colspan="1">0.41</td><td rowspan="1" colspan="1">0.53</td><td rowspan="1" colspan="1">0.54</td></tr><tr><td rowspan="1" colspan="1"/><td rowspan="1" colspan="6">
                  <bold>legpair 15</bold>
                </td></tr><tr><td rowspan="1" colspan="1"/><td rowspan="1" colspan="1">♂♂</td><td rowspan="1" colspan="1">♀♀</td><td rowspan="1" colspan="1">♂+♀</td><td rowspan="1" colspan="1">♂♂</td><td rowspan="1" colspan="1">♀♀</td><td rowspan="1" colspan="1">♂+♀</td></tr><tr><td rowspan="1" colspan="1">N</td><td rowspan="1" colspan="1">24</td><td rowspan="1" colspan="1">26</td><td rowspan="1" colspan="1">50</td><td rowspan="1" colspan="1">25</td><td rowspan="1" colspan="1">27</td><td rowspan="1" colspan="1">52</td></tr><tr><td rowspan="1" colspan="1">Min</td><td rowspan="1" colspan="1">2</td><td rowspan="1" colspan="1">2</td><td rowspan="1" colspan="1">2</td><td rowspan="1" colspan="1">2</td><td rowspan="1" colspan="1">2</td><td rowspan="1" colspan="1">2</td></tr><tr><td rowspan="1" colspan="1">Max</td><td rowspan="1" colspan="1">3</td><td rowspan="1" colspan="1">4</td><td rowspan="1" colspan="1">4</td><td rowspan="1" colspan="1">3</td><td rowspan="1" colspan="1">4</td><td rowspan="1" colspan="1">4</td></tr><tr><td rowspan="1" colspan="1">Median</td><td rowspan="1" colspan="1">2</td><td rowspan="1" colspan="1">3</td><td rowspan="1" colspan="1">3</td><td rowspan="1" colspan="1">3</td><td rowspan="1" colspan="1">3</td><td rowspan="1" colspan="1">3</td></tr><tr><td rowspan="1" colspan="1">Mean</td><td rowspan="1" colspan="1">2.08</td><td rowspan="1" colspan="1">3.00</td><td rowspan="1" colspan="1">2.56</td><td rowspan="1" colspan="1">2.60</td><td rowspan="1" colspan="1">3.22</td><td rowspan="1" colspan="1">2.92</td></tr><tr><td rowspan="1" colspan="1">Stand. dev</td><td rowspan="1" colspan="1">0.28</td><td rowspan="1" colspan="1">0.40</td><td rowspan="1" colspan="1">0.58</td><td rowspan="1" colspan="1">0.50</td><td rowspan="1" colspan="1">0.51</td><td rowspan="1" colspan="1">0.59</td></tr></tbody></table></table-wrap><table-wrap id="T10" position="float" orientation="portrait"><label>Table 10.</label><caption><p>Significance levels (p values) of differences in the numbers of coxal pores between males and females and pooled samples of <italic><tp:taxon-name><tp:taxon-name-part taxon-name-part-type="genus" reg="Lithobius">Lithobius</tp:taxon-name-part> <tp:taxon-name-part taxon-name-part-type="species" reg="crassipesoides">crassipesoides</tp:taxon-name-part></tp:taxon-name></italic> sp. n. (Spain) and <italic><tp:taxon-name><tp:taxon-name-part taxon-name-part-type="genus" reg="Lithobius">L.</tp:taxon-name-part> <tp:taxon-name-part taxon-name-part-type="species" reg="crassipes">crassipes</tp:taxon-name-part></tp:taxon-name></italic> (Germany). The p values below 0.05 are marked with bold letters.</p></caption><table id="TID0EBLBI" rules="all"><tbody><tr><th rowspan="1" colspan="1"/><th rowspan="1" colspan="1">legpair 12</th><th rowspan="1" colspan="1">legpair 13</th><th rowspan="1" colspan="1">legpair 14</th><th rowspan="1" colspan="1">legpair 15</th></tr><tr><td rowspan="1" colspan="1">♂♂ (Spain) vs. ♀♀ (Spain)</td><td rowspan="1" colspan="1">0.179</td><td rowspan="1" colspan="1">0.197</td><td rowspan="1" colspan="1">
                  <bold>0.002</bold>
                </td><td rowspan="1" colspan="1">
                  <bold>&lt; 0.001</bold>
                </td></tr><tr><td rowspan="1" colspan="1">♂♂ (Germany) vs. ♀♀ (Germany)</td><td rowspan="1" colspan="1">
                  <bold>0.037</bold>
                </td><td rowspan="1" colspan="1">
                  <bold>0.003</bold>
                </td><td rowspan="1" colspan="1">
                  <bold>&lt; 0.001</bold>
                </td><td rowspan="1" colspan="1">
                  <bold>&lt; 0.001</bold>
                </td></tr><tr><td rowspan="1" colspan="1">♂♂ (Spain) vs. ♂♂ (Germany)</td><td rowspan="1" colspan="1">0.087</td><td rowspan="1" colspan="1">0.343</td><td rowspan="1" colspan="1">0.06</td><td rowspan="1" colspan="1">
                  <bold>&lt; 0.001</bold>
                </td></tr><tr><td rowspan="1" colspan="1">♀♀ (Spain) vs. ♀♀ (Germany)</td><td rowspan="1" colspan="1">
                  <bold>0.01</bold>
                </td><td rowspan="1" colspan="1">
                  <bold>0.008</bold>
                </td><td rowspan="1" colspan="1">
                  <bold>0.041</bold>
                </td><td rowspan="1" colspan="1">0.083</td></tr><tr><td rowspan="1" colspan="1">♂+♀ (Spain) vs. ♂+♀ (Germany)</td><td rowspan="1" colspan="1">
                  <bold>0.002</bold>
                </td><td rowspan="1" colspan="1">
                  <bold>0.007</bold>
                </td><td rowspan="1" colspan="1">
                  <bold>0.014</bold>
                </td><td rowspan="1" colspan="1">
                  <bold>0.002</bold>
                </td></tr></tbody></table></table-wrap><table-wrap id="T11" position="float" orientation="portrait"><label>Table 11.</label><caption><p>Legpair where anterior dorsal spine of prefemur (<abbrev xmlns:xlink="http://www.w3.org/1999/xlink" xlink:title="anterior dorsal spine" id="ABBRID0EHOCI" xlink:type="simple">DaP</abbrev>) starts in males and females of <italic><tp:taxon-name><tp:taxon-name-part taxon-name-part-type="genus" reg="Lithobius">Lithobius</tp:taxon-name-part> <tp:taxon-name-part taxon-name-part-type="species" reg="crassipesoides">crassipesoides</tp:taxon-name-part></tp:taxon-name></italic> sp. n. (Spain) and <italic><tp:taxon-name><tp:taxon-name-part taxon-name-part-type="genus" reg="Lithobius">L.</tp:taxon-name-part> <tp:taxon-name-part taxon-name-part-type="species" reg="crassipes">crassipes</tp:taxon-name-part></tp:taxon-name></italic> (Germany and France). Abbreviation: <abbrev xmlns:xlink="http://www.w3.org/1999/xlink" xlink:title="not present" id="ABBRID0EBPCI" xlink:type="simple">n. p.</abbrev> = not present.</p></caption><table id="TID0EKSBI" rules="all"><tbody><tr><th rowspan="3" colspan="1"/><th rowspan="1" colspan="3">
                  <italic><tp:taxon-name><tp:taxon-name-part taxon-name-part-type="genus" reg="Lithobius">Lithobius</tp:taxon-name-part> <tp:taxon-name-part taxon-name-part-type="species" reg="crassipesoides">crassipesoides</tp:taxon-name-part></tp:taxon-name></italic>
                </th><th rowspan="1" colspan="6">
                  <italic><tp:taxon-name><tp:taxon-name-part taxon-name-part-type="genus" reg="Lithobius">Lithobius</tp:taxon-name-part> <tp:taxon-name-part taxon-name-part-type="species" reg="crassipes">crassipes</tp:taxon-name-part></tp:taxon-name></italic>
                </th></tr><tr><th rowspan="1" colspan="3">Spain</th><th rowspan="1" colspan="3">France</th><th rowspan="1" colspan="3">Germany</th></tr><tr><th rowspan="1" colspan="1">♂♂</th><th rowspan="1" colspan="1">♀♀</th><th rowspan="1" colspan="1">♂+♀</th><th rowspan="1" colspan="1">♂♂</th><th rowspan="1" colspan="1">♀♀</th><th rowspan="1" colspan="1">♂+♀</th><th rowspan="1" colspan="1">♂♂</th><th rowspan="1" colspan="1">♀♀</th><th rowspan="1" colspan="1">♂+♀</th></tr><tr><td rowspan="1" colspan="1">N</td><td rowspan="1" colspan="1">24</td><td rowspan="1" colspan="1">26</td><td rowspan="1" colspan="1">50</td><td rowspan="1" colspan="1">36</td><td rowspan="1" colspan="1">34</td><td rowspan="1" colspan="1">70</td><td rowspan="1" colspan="1">25</td><td rowspan="1" colspan="1">26</td><td rowspan="1" colspan="1">51</td></tr><tr><td rowspan="1" colspan="1">Min</td><td rowspan="1" colspan="1">14</td><td rowspan="1" colspan="1">12</td><td rowspan="1" colspan="1">12</td><td rowspan="1" colspan="1">7,5</td><td rowspan="1" colspan="1">8</td><td rowspan="1" colspan="1">7.5</td><td rowspan="1" colspan="1">7</td><td rowspan="1" colspan="1">8</td><td rowspan="1" colspan="1">7</td></tr><tr><td rowspan="1" colspan="1">Max</td><td rowspan="1" colspan="1">15</td><td rowspan="1" colspan="1">
                  <abbrev xmlns:xlink="http://www.w3.org/1999/xlink" xlink:title="not present" id="ABBRID0E1TCI" xlink:type="simple">n. p.</abbrev>
                </td><td rowspan="1" colspan="1">
                  <abbrev xmlns:xlink="http://www.w3.org/1999/xlink" xlink:title="not present" id="ABBRID0ECUCI" xlink:type="simple">n. p.</abbrev>
                </td><td rowspan="1" colspan="1">11.5</td><td rowspan="1" colspan="1">11.5</td><td rowspan="1" colspan="1">11.5</td><td rowspan="1" colspan="1">11</td><td rowspan="1" colspan="1">13</td><td rowspan="1" colspan="1">13</td></tr><tr><td rowspan="1" colspan="1">Median</td><td rowspan="1" colspan="1">15</td><td rowspan="1" colspan="1">15</td><td rowspan="1" colspan="1">15</td><td rowspan="1" colspan="1">10</td><td rowspan="1" colspan="1">9.75</td><td rowspan="1" colspan="1">10</td><td rowspan="1" colspan="1">9</td><td rowspan="1" colspan="1">9</td><td rowspan="1" colspan="1">9</td></tr><tr><td rowspan="1" colspan="1">Mean</td><td rowspan="1" colspan="1">14.7</td><td rowspan="1" colspan="1">14.4</td><td rowspan="1" colspan="1">14.5</td><td rowspan="1" colspan="1">10.0</td><td rowspan="1" colspan="1">9.8</td><td rowspan="1" colspan="1">9.9</td><td rowspan="1" colspan="1">9.0</td><td rowspan="1" colspan="1">9.8</td><td rowspan="1" colspan="1">9.4</td></tr><tr><td rowspan="1" colspan="1">Stand. dev</td><td rowspan="1" colspan="1">0.5</td><td rowspan="1" colspan="1">1.0</td><td rowspan="1" colspan="1">0.8</td><td rowspan="1" colspan="1">0.9</td><td rowspan="1" colspan="1">0.7</td><td rowspan="1" colspan="1">0.8</td><td rowspan="1" colspan="1">1.2</td><td rowspan="1" colspan="1">1.4</td><td rowspan="1" colspan="1">1.4</td></tr></tbody></table></table-wrap><table-wrap id="T12" position="float" orientation="portrait"><label>Table 12.</label><caption><p>Basic statistics of legpair where median ventral trochanter spine (<abbrev xmlns:xlink="http://www.w3.org/1999/xlink" xlink:title="median ventral spine at trochanter" id="ABBRID0E23CI" xlink:type="simple">Vmt</abbrev>) starts in males and females of <italic><tp:taxon-name><tp:taxon-name-part taxon-name-part-type="genus" reg="Lithobius">Lithobius</tp:taxon-name-part> <tp:taxon-name-part taxon-name-part-type="species" reg="crassipesoides">crassipesoides</tp:taxon-name-part></tp:taxon-name></italic> sp. n. (Spain) and <italic><tp:taxon-name><tp:taxon-name-part taxon-name-part-type="genus" reg="Lithobius">L.</tp:taxon-name-part> <tp:taxon-name-part taxon-name-part-type="species" reg="crassipes">crassipes</tp:taxon-name-part></tp:taxon-name></italic> (Germany).</p></caption><table id="TID0EU6BI" rules="all"><tbody><tr><th rowspan="3" colspan="1"/><th rowspan="1" colspan="3">
                  <italic><tp:taxon-name><tp:taxon-name-part taxon-name-part-type="genus" reg="Lithobius">Lithobius</tp:taxon-name-part> <tp:taxon-name-part taxon-name-part-type="species" reg="crassipesoides">crassipesoides</tp:taxon-name-part></tp:taxon-name></italic>
                </th><th rowspan="1" colspan="3">
                  <italic><tp:taxon-name><tp:taxon-name-part taxon-name-part-type="genus" reg="Lithobius">Lithobius</tp:taxon-name-part> <tp:taxon-name-part taxon-name-part-type="species" reg="crassipes">crassipes</tp:taxon-name-part></tp:taxon-name></italic>
                </th></tr><tr><th rowspan="1" colspan="3">Spain</th><th rowspan="1" colspan="3">Germany</th></tr><tr><th rowspan="1" colspan="1">♂♂</th><th rowspan="1" colspan="1">♀♀</th><th rowspan="1" colspan="1">♂+♀</th><th rowspan="1" colspan="1">♂♂</th><th rowspan="1" colspan="1">♀♀</th><th rowspan="1" colspan="1">♂+♀</th></tr><tr><td rowspan="1" colspan="1">N</td><td rowspan="1" colspan="1">24</td><td rowspan="1" colspan="1">26</td><td rowspan="1" colspan="1">50</td><td rowspan="1" colspan="1">25</td><td rowspan="1" colspan="1">27</td><td rowspan="1" colspan="1">52</td></tr><tr><td rowspan="1" colspan="1">Min</td><td rowspan="1" colspan="1">12</td><td rowspan="1" colspan="1">12</td><td rowspan="1" colspan="1">12</td><td rowspan="1" colspan="1">13</td><td rowspan="1" colspan="1">13</td><td rowspan="1" colspan="1">13</td></tr><tr><td rowspan="1" colspan="1">Max</td><td rowspan="1" colspan="1">14</td><td rowspan="1" colspan="1">14</td><td rowspan="1" colspan="1">14</td><td rowspan="1" colspan="1">14</td><td rowspan="1" colspan="1">14</td><td rowspan="1" colspan="1">14</td></tr><tr><td rowspan="1" colspan="1">Median</td><td rowspan="1" colspan="1">13</td><td rowspan="1" colspan="1">13</td><td rowspan="1" colspan="1">13</td><td rowspan="1" colspan="1">14</td><td rowspan="1" colspan="1">14</td><td rowspan="1" colspan="1">14</td></tr><tr><td rowspan="1" colspan="1">Mean</td><td rowspan="1" colspan="1">13.0</td><td rowspan="1" colspan="1">13.0</td><td rowspan="1" colspan="1">13.0</td><td rowspan="1" colspan="1">13.9</td><td rowspan="1" colspan="1">13.9</td><td rowspan="1" colspan="1">13.9</td></tr><tr><td rowspan="1" colspan="1">Stand. dev</td><td rowspan="1" colspan="1">0.6</td><td rowspan="1" colspan="1">0.3</td><td rowspan="1" colspan="1">0.5</td><td rowspan="1" colspan="1">0.3</td><td rowspan="1" colspan="1">0.4</td><td rowspan="1" colspan="1">0.3</td></tr></tbody></table></table-wrap><table-wrap id="T13" position="float" orientation="portrait"><label>Table 13.</label><caption><p>Eigenvalues and factor loading of the three extracted discriminant factors for the complete model. Highest factor loadings marked in bold letters and top values in larger fonts.</p></caption><table id="TID0EHKCI" rules="all"><tbody><tr><th rowspan="1" colspan="1"/><th rowspan="1" colspan="1">Axis 1</th><th rowspan="1" colspan="1">Axis 2</th><th rowspan="1" colspan="1">Axis 3</th></tr><tr><td rowspan="1" colspan="1">Eigenvalue</td><td rowspan="1" colspan="1">10.6</td><td rowspan="1" colspan="1">1.49</td><td rowspan="1" colspan="1">0.26</td></tr><tr><td rowspan="1" colspan="1">Explanation of variance</td><td rowspan="1" colspan="1">85.8 %</td><td rowspan="1" colspan="1">12.1 %</td><td rowspan="1" colspan="1">2.1 %</td></tr><tr><td rowspan="1" colspan="1">Body length</td><td rowspan="1" colspan="1">-<bold>0.303</bold></td><td rowspan="1" colspan="1">0.080</td><td rowspan="1" colspan="1">
                  <bold>0.579</bold>
                </td></tr><tr><td rowspan="1" colspan="1">Antennae length</td><td rowspan="1" colspan="1">-<bold>0.125</bold></td><td rowspan="1" colspan="1">0.063</td><td rowspan="1" colspan="1">0.147</td></tr><tr><td rowspan="1" colspan="1">Head length</td><td rowspan="1" colspan="1">-0.014</td><td rowspan="1" colspan="1">0.015</td><td rowspan="1" colspan="1">0.015</td></tr><tr><td rowspan="1" colspan="1">
                  <abbrev xmlns:xlink="http://www.w3.org/1999/xlink" xlink:title="antennae length" id="ABBRID0E3MDI" xlink:type="simple">AL</abbrev>/<abbrev xmlns:xlink="http://www.w3.org/1999/xlink" xlink:title="head length" id="ABBRID0EANDI" xlink:type="simple">HL</abbrev></td><td rowspan="1" colspan="1">-0.097</td><td rowspan="1" colspan="1">0.026</td><td rowspan="1" colspan="1">0.132</td></tr><tr><td rowspan="1" colspan="1">
                  <abbrev xmlns:xlink="http://www.w3.org/1999/xlink" xlink:title="body length" id="ABBRID0ERNDI" xlink:type="simple">BL</abbrev>/<abbrev xmlns:xlink="http://www.w3.org/1999/xlink" xlink:title="antennae length" id="ABBRID0EVNDI" xlink:type="simple">AL</abbrev></td><td rowspan="1" colspan="1">0.067</td><td rowspan="1" colspan="1">-0.071</td><td rowspan="1" colspan="1">-0.004</td></tr><tr><td rowspan="1" colspan="1">Coxal pores <abbrev xmlns:xlink="http://www.w3.org/1999/xlink" xlink:title="legpair" id="ABBRID0EGODI" xlink:type="simple">LP</abbrev> 15</td><td rowspan="1" colspan="1">-0.064</td><td rowspan="1" colspan="1">-<bold>0.316</bold></td><td rowspan="1" colspan="1">0.012</td></tr><tr><td rowspan="1" colspan="1">Coxal pores <abbrev xmlns:xlink="http://www.w3.org/1999/xlink" xlink:title="legpair" id="ABBRID0E1ODI" xlink:type="simple">LP</abbrev> 14</td><td rowspan="1" colspan="1">-0.044</td><td rowspan="1" colspan="1">-0.187</td><td rowspan="1" colspan="1">0.157</td></tr><tr><td rowspan="1" colspan="1">Coxal pores <abbrev xmlns:xlink="http://www.w3.org/1999/xlink" xlink:title="legpair" id="ABBRID0EMPDI" xlink:type="simple">LP</abbrev> 13</td><td rowspan="1" colspan="1">-0.037</td><td rowspan="1" colspan="1">-0.090</td><td rowspan="1" colspan="1">0.197</td></tr><tr><td rowspan="1" colspan="1">Coxal pores <abbrev xmlns:xlink="http://www.w3.org/1999/xlink" xlink:title="legpair" id="ABBRID0E5PDI" xlink:type="simple">LP</abbrev> 12</td><td rowspan="1" colspan="1">-0.037</td><td rowspan="1" colspan="1">-0.062</td><td rowspan="1" colspan="1">0.145</td></tr><tr><td rowspan="1" colspan="1">Ocelli</td><td rowspan="1" colspan="1">-<bold>0.170</bold></td><td rowspan="1" colspan="1">
                  <bold>0.262</bold>
                </td><td rowspan="1" colspan="1">0.120</td></tr><tr><td rowspan="1" colspan="1">
                  <abbrev xmlns:xlink="http://www.w3.org/1999/xlink" xlink:title="anterior dorsal spine" id="ABBRID0ECRDI" xlink:type="simple">DaP</abbrev>
                </td><td rowspan="1" colspan="1">
                  <bold>0.804</bold>
                </td><td rowspan="1" colspan="1">-<bold>0.202</bold></td><td rowspan="1" colspan="1">
                  <bold>0.400</bold>
                </td></tr><tr><td rowspan="1" colspan="1">
                  <abbrev xmlns:xlink="http://www.w3.org/1999/xlink" xlink:title="median ventral spine at trochanter" id="ABBRID0E3RDI" xlink:type="simple">Vmt</abbrev>
                </td><td rowspan="1" colspan="1">-<bold>0.132</bold></td><td rowspan="1" colspan="1">0.017</td><td rowspan="1" colspan="1">-0.001</td></tr></tbody></table></table-wrap><table-wrap id="T14" position="float" orientation="portrait"><label>Table 14.</label><caption><p>Eigenvalues and factor loading of the three extracted discriminant factors in a reduced model. Highest factor loadings marked in bold letters.</p></caption><table id="TID0E3UCI" rules="all"><tbody><tr><th rowspan="1" colspan="1"/><th rowspan="1" colspan="1">Axis 1</th><th rowspan="1" colspan="1">Axis 2</th><th rowspan="1" colspan="1">Axis 3</th></tr><tr><td rowspan="1" colspan="1">Eigenvalue</td><td rowspan="1" colspan="1">9.84</td><td rowspan="1" colspan="1">1.23</td><td rowspan="1" colspan="1">0.13</td></tr><tr><td rowspan="1" colspan="1">Explanation of variance</td><td rowspan="1" colspan="1">87.9 %</td><td rowspan="1" colspan="1">11.0 %</td><td rowspan="1" colspan="1">1.1 %</td></tr><tr><td rowspan="1" colspan="1">Body length</td><td rowspan="1" colspan="1">-<bold>0.313</bold></td><td rowspan="1" colspan="1">-0.080</td><td rowspan="1" colspan="1">
                  <bold>0.904</bold>
                </td></tr><tr><td rowspan="1" colspan="1">Antennae length</td><td rowspan="1" colspan="1">-0.130</td><td rowspan="1" colspan="1">-0.063</td><td rowspan="1" colspan="1">0.235</td></tr><tr><td rowspan="1" colspan="1">Coxal pore LP15</td><td rowspan="1" colspan="1">-0.063</td><td rowspan="1" colspan="1">
                  <bold>0.352</bold>
                </td><td rowspan="1" colspan="1">0.099</td></tr><tr><td rowspan="1" colspan="1">Ocelli</td><td rowspan="1" colspan="1">-0.179</td><td rowspan="1" colspan="1">-<bold>0.278</bold></td><td rowspan="1" colspan="1">0.167</td></tr><tr><td rowspan="1" colspan="1">
                  <abbrev xmlns:xlink="http://www.w3.org/1999/xlink" xlink:title="anterior dorsal spine" id="ABBRID0EXWDI" xlink:type="simple">DaP</abbrev>
                </td><td rowspan="1" colspan="1">
                  <bold>0.838</bold>
                </td><td rowspan="1" colspan="1">0.145</td><td rowspan="1" colspan="1">
                  <bold>0.393</bold>
                </td></tr><tr><td rowspan="1" colspan="1">
                  <abbrev xmlns:xlink="http://www.w3.org/1999/xlink" xlink:title="median ventral spine at trochanter" id="ABBRID0EPXDI" xlink:type="simple">Vmt</abbrev>
                </td><td rowspan="1" colspan="1">-0.138</td><td rowspan="1" colspan="1">-0.008</td><td rowspan="1" colspan="1">0.033</td></tr></tbody></table></table-wrap><table-wrap id="T15" position="float" orientation="portrait"><label>Table 15.</label><caption><p>Coxal pores in <italic><tp:taxon-name><tp:taxon-name-part taxon-name-part-type="genus" reg="Lithobius">Lithobius</tp:taxon-name-part> <tp:taxon-name-part taxon-name-part-type="species" reg="crassipesoides">crassipesoides</tp:taxon-name-part></tp:taxon-name></italic> sp. n. and in German <italic><tp:taxon-name><tp:taxon-name-part taxon-name-part-type="genus" reg="Lithobius">L.</tp:taxon-name-part> <tp:taxon-name-part taxon-name-part-type="species" reg="crassipes">crassipes</tp:taxon-name-part></tp:taxon-name></italic>. Sequence from legpair 15–12.</p></caption><table id="TID0EKRAK" rules="all"><tbody><tr><th rowspan="2" colspan="1"/><th rowspan="1" colspan="2">
                            <italic><tp:taxon-name><tp:taxon-name-part taxon-name-part-type="genus" reg="Lithobius">Lithobius</tp:taxon-name-part> <tp:taxon-name-part taxon-name-part-type="species" reg="crassipesoides">crassipesoides</tp:taxon-name-part></tp:taxon-name></italic> sp. n.</th><th rowspan="1" colspan="2">
                            <italic><tp:taxon-name><tp:taxon-name-part taxon-name-part-type="genus" reg="Lithobius">Lithobius</tp:taxon-name-part> <tp:taxon-name-part taxon-name-part-type="species" reg="crassipes">crassipes</tp:taxon-name-part></tp:taxon-name></italic> (Germany)</th></tr><tr><th rowspan="1" colspan="1">♂♂</th><th rowspan="1" colspan="1">♀♀</th><th rowspan="1" colspan="1">♂♂</th><th rowspan="1" colspan="1">♀♀</th></tr><tr><td rowspan="1" colspan="1">
                            <bold>n</bold>
                          </td><td rowspan="1" colspan="1">31</td><td rowspan="1" colspan="1">31</td><td rowspan="1" colspan="1">26</td><td rowspan="1" colspan="1">26</td></tr><tr><td rowspan="1" colspan="1">
                            <bold>Variants of arrangements</bold>
                          </td><td rowspan="1" colspan="1">7</td><td rowspan="1" colspan="1">7</td><td rowspan="1" colspan="1">5</td><td rowspan="1" colspan="1">14</td></tr><tr><td rowspan="1" colspan="1">
                            <bold>Highest number</bold>
                          </td><td rowspan="1" colspan="1">2432, 2342</td><td rowspan="1" colspan="1">4543</td><td rowspan="1" colspan="1">3443</td><td rowspan="1" colspan="1">4554</td></tr><tr><td rowspan="2" colspan="1">
                            <bold>Common arrangements</bold>
                          </td><td rowspan="1" colspan="1">2332 (71 %)</td><td rowspan="1" colspan="1">3332 (45 %)</td><td rowspan="1" colspan="1">2332 (42 %)</td><td rowspan="1" colspan="1">2332 (15 %)</td></tr><tr><td rowspan="1" colspan="1"/><td rowspan="1" colspan="1">2332 (32 %)</td><td rowspan="1" colspan="1">3332 (39 %)</td><td rowspan="1" colspan="1">3443 (15 %)</td></tr></tbody></table></table-wrap><table-wrap id="T17" position="float" orientation="portrait"><label>Table 17.</label><caption><p>Plectrotaxy of German <italic><tp:taxon-name><tp:taxon-name-part taxon-name-part-type="genus" reg="Lithobius">Lithobius</tp:taxon-name-part> <tp:taxon-name-part taxon-name-part-type="species" reg="crassipes">crassipes</tp:taxon-name-part></tp:taxon-name></italic> (n = 11 ♂♂ and 11 ♀♀). In brackets spines absent in more than 50 % of individuals.</p></caption><table id="TID0EMXAK" rules="all"><tbody><tr><th rowspan="2" colspan="1">Legpair</th><th rowspan="1" colspan="5">Ventral</th><th rowspan="1" colspan="5">Dorsal</th></tr><tr><th rowspan="1" colspan="1">
                            <abbrev xmlns:xlink="http://www.w3.org/1999/xlink" xlink:title="coxa" id="ABBRID0EVLEK" xlink:type="simple">C</abbrev>
                          </th><th rowspan="1" colspan="1">
                            <abbrev xmlns:xlink="http://www.w3.org/1999/xlink" xlink:title="trochanter" id="ABBRID0E4LEK" xlink:type="simple">t</abbrev>
                          </th><th rowspan="1" colspan="1">
                            <abbrev xmlns:xlink="http://www.w3.org/1999/xlink" xlink:title="prefemur" id="ABBRID0EFMEK" xlink:type="simple">P</abbrev>
                          </th><th rowspan="1" colspan="1">
                            <abbrev xmlns:xlink="http://www.w3.org/1999/xlink" xlink:title="femur" id="ABBRID0ENMEK" xlink:type="simple">F</abbrev>
                          </th><th rowspan="1" colspan="1">
                            <abbrev xmlns:xlink="http://www.w3.org/1999/xlink" xlink:title="tibia" id="ABBRID0EVMEK" xlink:type="simple">T</abbrev>
                          </th><th rowspan="1" colspan="1">
                            <abbrev xmlns:xlink="http://www.w3.org/1999/xlink" xlink:title="coxa" id="ABBRID0E4MEK" xlink:type="simple">C</abbrev>
                          </th><th rowspan="1" colspan="1">
                            <abbrev xmlns:xlink="http://www.w3.org/1999/xlink" xlink:title="trochanter" id="ABBRID0EFNEK" xlink:type="simple">t</abbrev>
                          </th><th rowspan="1" colspan="1">
                            <abbrev xmlns:xlink="http://www.w3.org/1999/xlink" xlink:title="prefemur" id="ABBRID0ENNEK" xlink:type="simple">P</abbrev>
                          </th><th rowspan="1" colspan="1">
                            <abbrev xmlns:xlink="http://www.w3.org/1999/xlink" xlink:title="femur" id="ABBRID0EVNEK" xlink:type="simple">F</abbrev>
                          </th><th rowspan="1" colspan="1">
                            <abbrev xmlns:xlink="http://www.w3.org/1999/xlink" xlink:title="tibia" id="ABBRID0E4NEK" xlink:type="simple">T</abbrev>
                          </th></tr><tr><td rowspan="1" colspan="1">
                            <bold>1</bold>
                          </td><td rowspan="1" colspan="1">–</td><td rowspan="1" colspan="1">–</td><td rowspan="1" colspan="1">–</td><td rowspan="1" colspan="1">
                            <abbrev xmlns:xlink="http://www.w3.org/1999/xlink" xlink:title="anterior spine" id="ABBRID0EVOEK" xlink:type="simple">a</abbrev>
                            <abbrev xmlns:xlink="http://www.w3.org/1999/xlink" xlink:title="median spine" id="ABBRID0EZOEK" xlink:type="simple">m</abbrev>
                          </td><td rowspan="1" colspan="1">
                            <abbrev xmlns:xlink="http://www.w3.org/1999/xlink" xlink:title="median spine" id="ABBRID0EBPEK" xlink:type="simple">m</abbrev>
                          </td><td rowspan="1" colspan="1">–</td><td rowspan="1" colspan="1">–</td><td rowspan="1" colspan="1">
                            <abbrev xmlns:xlink="http://www.w3.org/1999/xlink" xlink:title="median spine" id="ABBRID0EPPEK" xlink:type="simple">m</abbrev>
                            <abbrev xmlns:xlink="http://www.w3.org/1999/xlink" xlink:title="posterior spine" id="ABBRID0ETPEK" xlink:type="simple">p</abbrev>
                          </td><td rowspan="1" colspan="1">
                            <abbrev xmlns:xlink="http://www.w3.org/1999/xlink" xlink:title="anterior spine" id="ABBRID0E2PEK" xlink:type="simple">a</abbrev>(<abbrev xmlns:xlink="http://www.w3.org/1999/xlink" xlink:title="posterior spine" id="ABBRID0E6PEK" xlink:type="simple">p</abbrev>)</td><td rowspan="1" colspan="1">
                            <abbrev xmlns:xlink="http://www.w3.org/1999/xlink" xlink:title="anterior spine" id="ABBRID0EHQEK" xlink:type="simple">a</abbrev>
                          </td></tr><tr><td rowspan="1" colspan="1">
                            <bold>2</bold>
                          </td><td rowspan="1" colspan="1">–</td><td rowspan="1" colspan="1">–</td><td rowspan="1" colspan="1">–</td><td rowspan="1" colspan="1">
                            <abbrev xmlns:xlink="http://www.w3.org/1999/xlink" xlink:title="anterior spine" id="ABBRID0E6QEK" xlink:type="simple">a</abbrev>
                            <abbrev xmlns:xlink="http://www.w3.org/1999/xlink" xlink:title="median spine" id="ABBRID0EDREK" xlink:type="simple">m</abbrev>
                          </td><td rowspan="1" colspan="1">(<abbrev xmlns:xlink="http://www.w3.org/1999/xlink" xlink:title="anterior spine" id="ABBRID0ELREK" xlink:type="simple">a</abbrev>)<abbrev xmlns:xlink="http://www.w3.org/1999/xlink" xlink:title="median spine" id="ABBRID0EPREK" xlink:type="simple">m</abbrev></td><td rowspan="1" colspan="1">–</td><td rowspan="1" colspan="1">–</td><td rowspan="1" colspan="1">
                            <abbrev xmlns:xlink="http://www.w3.org/1999/xlink" xlink:title="median spine" id="ABBRID0E3REK" xlink:type="simple">m</abbrev>
                            <abbrev xmlns:xlink="http://www.w3.org/1999/xlink" xlink:title="posterior spine" id="ABBRID0EASEK" xlink:type="simple">p</abbrev>
                          </td><td rowspan="1" colspan="1">
                            <abbrev xmlns:xlink="http://www.w3.org/1999/xlink" xlink:title="anterior spine" id="ABBRID0EISEK" xlink:type="simple">a</abbrev>
                            <abbrev xmlns:xlink="http://www.w3.org/1999/xlink" xlink:title="posterior spine" id="ABBRID0EMSEK" xlink:type="simple">p</abbrev>
                          </td><td rowspan="1" colspan="1">
                            <abbrev xmlns:xlink="http://www.w3.org/1999/xlink" xlink:title="anterior spine" id="ABBRID0EUSEK" xlink:type="simple">a</abbrev>(<abbrev xmlns:xlink="http://www.w3.org/1999/xlink" xlink:title="posterior spine" id="ABBRID0EYSEK" xlink:type="simple">p</abbrev>)</td></tr><tr><td rowspan="1" colspan="1">
                            <bold>3</bold>
                          </td><td rowspan="1" colspan="1">–</td><td rowspan="1" colspan="1">–</td><td rowspan="1" colspan="1">–</td><td rowspan="1" colspan="1">
                            <abbrev xmlns:xlink="http://www.w3.org/1999/xlink" xlink:title="anterior spine" id="ABBRID0EQTEK" xlink:type="simple">a</abbrev>
                            <abbrev xmlns:xlink="http://www.w3.org/1999/xlink" xlink:title="median spine" id="ABBRID0EUTEK" xlink:type="simple">m</abbrev>
                          </td><td rowspan="1" colspan="1">(<abbrev xmlns:xlink="http://www.w3.org/1999/xlink" xlink:title="anterior spine" id="ABBRID0E3TEK" xlink:type="simple">a</abbrev>)<abbrev xmlns:xlink="http://www.w3.org/1999/xlink" xlink:title="median spine" id="ABBRID0EAUEK" xlink:type="simple">m</abbrev></td><td rowspan="1" colspan="1">–</td><td rowspan="1" colspan="1">–</td><td rowspan="1" colspan="1">
                            <abbrev xmlns:xlink="http://www.w3.org/1999/xlink" xlink:title="median spine" id="ABBRID0ENUEK" xlink:type="simple">m</abbrev>
                            <abbrev xmlns:xlink="http://www.w3.org/1999/xlink" xlink:title="posterior spine" id="ABBRID0ERUEK" xlink:type="simple">p</abbrev>
                          </td><td rowspan="1" colspan="1">
                            <abbrev xmlns:xlink="http://www.w3.org/1999/xlink" xlink:title="anterior spine" id="ABBRID0EZUEK" xlink:type="simple">a</abbrev>
                            <abbrev xmlns:xlink="http://www.w3.org/1999/xlink" xlink:title="posterior spine" id="ABBRID0E4UEK" xlink:type="simple">p</abbrev>
                          </td><td rowspan="1" colspan="1">
                            <abbrev xmlns:xlink="http://www.w3.org/1999/xlink" xlink:title="anterior spine" id="ABBRID0EFVEK" xlink:type="simple">a</abbrev>(<abbrev xmlns:xlink="http://www.w3.org/1999/xlink" xlink:title="posterior spine" id="ABBRID0EJVEK" xlink:type="simple">p</abbrev>)</td></tr><tr><td rowspan="1" colspan="1">
                            <bold>4</bold>
                          </td><td rowspan="1" colspan="1">–</td><td rowspan="1" colspan="1">–</td><td rowspan="1" colspan="1">–</td><td rowspan="1" colspan="1">
                            <abbrev xmlns:xlink="http://www.w3.org/1999/xlink" xlink:title="anterior spine" id="ABBRID0EBWEK" xlink:type="simple">a</abbrev>
                            <abbrev xmlns:xlink="http://www.w3.org/1999/xlink" xlink:title="median spine" id="ABBRID0EFWEK" xlink:type="simple">m</abbrev>(<abbrev xmlns:xlink="http://www.w3.org/1999/xlink" xlink:title="posterior spine" id="ABBRID0EJWEK" xlink:type="simple">p</abbrev>)</td><td rowspan="1" colspan="1">(<abbrev xmlns:xlink="http://www.w3.org/1999/xlink" xlink:title="anterior spine" id="ABBRID0ERWEK" xlink:type="simple">a</abbrev>)<abbrev xmlns:xlink="http://www.w3.org/1999/xlink" xlink:title="median spine" id="ABBRID0EVWEK" xlink:type="simple">m</abbrev></td><td rowspan="1" colspan="1">–</td><td rowspan="1" colspan="1">–</td><td rowspan="1" colspan="1">
                            <abbrev xmlns:xlink="http://www.w3.org/1999/xlink" xlink:title="median spine" id="ABBRID0ECXEK" xlink:type="simple">m</abbrev>
                            <abbrev xmlns:xlink="http://www.w3.org/1999/xlink" xlink:title="posterior spine" id="ABBRID0EGXEK" xlink:type="simple">p</abbrev>
                          </td><td rowspan="1" colspan="1">
                            <abbrev xmlns:xlink="http://www.w3.org/1999/xlink" xlink:title="anterior spine" id="ABBRID0EOXEK" xlink:type="simple">a</abbrev>
                            <abbrev xmlns:xlink="http://www.w3.org/1999/xlink" xlink:title="posterior spine" id="ABBRID0ESXEK" xlink:type="simple">p</abbrev>
                          </td><td rowspan="1" colspan="1">
                            <abbrev xmlns:xlink="http://www.w3.org/1999/xlink" xlink:title="anterior spine" id="ABBRID0E1XEK" xlink:type="simple">a</abbrev>
                            <abbrev xmlns:xlink="http://www.w3.org/1999/xlink" xlink:title="posterior spine" id="ABBRID0E5XEK" xlink:type="simple">p</abbrev>
                          </td></tr><tr><td rowspan="1" colspan="1">
                            <bold>5</bold>
                          </td><td rowspan="1" colspan="1">–</td><td rowspan="1" colspan="1">–</td><td rowspan="1" colspan="1">–</td><td rowspan="1" colspan="1">
                            <abbrev xmlns:xlink="http://www.w3.org/1999/xlink" xlink:title="anterior spine" id="ABBRID0EWYEK" xlink:type="simple">a</abbrev>
                            <abbrev xmlns:xlink="http://www.w3.org/1999/xlink" xlink:title="median spine" id="ABBRID0E1YEK" xlink:type="simple">m</abbrev>(<abbrev xmlns:xlink="http://www.w3.org/1999/xlink" xlink:title="posterior spine" id="ABBRID0E5YEK" xlink:type="simple">p</abbrev>)</td><td rowspan="1" colspan="1">(<abbrev xmlns:xlink="http://www.w3.org/1999/xlink" xlink:title="anterior spine" id="ABBRID0EGZEK" xlink:type="simple">a</abbrev>)<abbrev xmlns:xlink="http://www.w3.org/1999/xlink" xlink:title="median spine" id="ABBRID0EKZEK" xlink:type="simple">m</abbrev></td><td rowspan="1" colspan="1">–</td><td rowspan="1" colspan="1">–</td><td rowspan="1" colspan="1">
                            <abbrev xmlns:xlink="http://www.w3.org/1999/xlink" xlink:title="median spine" id="ABBRID0EXZEK" xlink:type="simple">m</abbrev>
                            <abbrev xmlns:xlink="http://www.w3.org/1999/xlink" xlink:title="posterior spine" id="ABBRID0E2ZEK" xlink:type="simple">p</abbrev>
                          </td><td rowspan="1" colspan="1">
                            <abbrev xmlns:xlink="http://www.w3.org/1999/xlink" xlink:title="anterior spine" id="ABBRID0ED1EK" xlink:type="simple">a</abbrev>
                            <abbrev xmlns:xlink="http://www.w3.org/1999/xlink" xlink:title="posterior spine" id="ABBRID0EH1EK" xlink:type="simple">p</abbrev>
                          </td><td rowspan="1" colspan="1">
                            <abbrev xmlns:xlink="http://www.w3.org/1999/xlink" xlink:title="anterior spine" id="ABBRID0EP1EK" xlink:type="simple">a</abbrev>
                            <abbrev xmlns:xlink="http://www.w3.org/1999/xlink" xlink:title="posterior spine" id="ABBRID0ET1EK" xlink:type="simple">p</abbrev>
                          </td></tr><tr><td rowspan="1" colspan="1">
                            <bold>6</bold>
                          </td><td rowspan="1" colspan="1">–</td><td rowspan="1" colspan="1">–</td><td rowspan="1" colspan="1">–</td><td rowspan="1" colspan="1">
                            <abbrev xmlns:xlink="http://www.w3.org/1999/xlink" xlink:title="anterior spine" id="ABBRID0EL2EK" xlink:type="simple">a</abbrev>
                            <abbrev xmlns:xlink="http://www.w3.org/1999/xlink" xlink:title="median spine" id="ABBRID0EP2EK" xlink:type="simple">m</abbrev>(<abbrev xmlns:xlink="http://www.w3.org/1999/xlink" xlink:title="posterior spine" id="ABBRID0ET2EK" xlink:type="simple">p</abbrev>)</td><td rowspan="1" colspan="1">
                            <abbrev xmlns:xlink="http://www.w3.org/1999/xlink" xlink:title="anterior spine" id="ABBRID0E22EK" xlink:type="simple">a</abbrev>
                            <abbrev xmlns:xlink="http://www.w3.org/1999/xlink" xlink:title="median spine" id="ABBRID0E62EK" xlink:type="simple">m</abbrev>
                          </td><td rowspan="1" colspan="1">–</td><td rowspan="1" colspan="1">–</td><td rowspan="1" colspan="1">
                            <abbrev xmlns:xlink="http://www.w3.org/1999/xlink" xlink:title="median spine" id="ABBRID0EN3EK" xlink:type="simple">m</abbrev>
                            <abbrev xmlns:xlink="http://www.w3.org/1999/xlink" xlink:title="posterior spine" id="ABBRID0ER3EK" xlink:type="simple">p</abbrev>
                          </td><td rowspan="1" colspan="1">
                            <abbrev xmlns:xlink="http://www.w3.org/1999/xlink" xlink:title="anterior spine" id="ABBRID0EZ3EK" xlink:type="simple">a</abbrev>
                            <abbrev xmlns:xlink="http://www.w3.org/1999/xlink" xlink:title="posterior spine" id="ABBRID0E43EK" xlink:type="simple">p</abbrev>
                          </td><td rowspan="1" colspan="1">
                            <abbrev xmlns:xlink="http://www.w3.org/1999/xlink" xlink:title="anterior spine" id="ABBRID0EF4EK" xlink:type="simple">a</abbrev>
                            <abbrev xmlns:xlink="http://www.w3.org/1999/xlink" xlink:title="posterior spine" id="ABBRID0EJ4EK" xlink:type="simple">p</abbrev>
                          </td></tr><tr><td rowspan="1" colspan="1">
                            <bold>7</bold>
                          </td><td rowspan="1" colspan="1">–</td><td rowspan="1" colspan="1">–</td><td rowspan="1" colspan="1">–</td><td rowspan="1" colspan="1">
                            <abbrev xmlns:xlink="http://www.w3.org/1999/xlink" xlink:title="anterior spine" id="ABBRID0EB5EK" xlink:type="simple">a</abbrev>
                            <abbrev xmlns:xlink="http://www.w3.org/1999/xlink" xlink:title="median spine" id="ABBRID0EF5EK" xlink:type="simple">m</abbrev>(<abbrev xmlns:xlink="http://www.w3.org/1999/xlink" xlink:title="posterior spine" id="ABBRID0EJ5EK" xlink:type="simple">p</abbrev>)</td><td rowspan="1" colspan="1">
                            <abbrev xmlns:xlink="http://www.w3.org/1999/xlink" xlink:title="anterior spine" id="ABBRID0ER5EK" xlink:type="simple">a</abbrev>
                            <abbrev xmlns:xlink="http://www.w3.org/1999/xlink" xlink:title="median spine" id="ABBRID0EV5EK" xlink:type="simple">m</abbrev>
                          </td><td rowspan="1" colspan="1">–</td><td rowspan="1" colspan="1">–</td><td rowspan="1" colspan="1">(<abbrev xmlns:xlink="http://www.w3.org/1999/xlink" xlink:title="anterior spine" id="ABBRID0ED6EK" xlink:type="simple">a</abbrev>)<abbrev xmlns:xlink="http://www.w3.org/1999/xlink" xlink:title="median spine" id="ABBRID0EH6EK" xlink:type="simple">m</abbrev><abbrev xmlns:xlink="http://www.w3.org/1999/xlink" xlink:title="posterior spine" id="ABBRID0EK6EK" xlink:type="simple">p</abbrev></td><td rowspan="1" colspan="1">
                            <abbrev xmlns:xlink="http://www.w3.org/1999/xlink" xlink:title="anterior spine" id="ABBRID0ER6EK" xlink:type="simple">a</abbrev>
                            <abbrev xmlns:xlink="http://www.w3.org/1999/xlink" xlink:title="posterior spine" id="ABBRID0EV6EK" xlink:type="simple">p</abbrev>
                          </td><td rowspan="1" colspan="1">
                            <abbrev xmlns:xlink="http://www.w3.org/1999/xlink" xlink:title="anterior spine" id="ABBRID0E46EK" xlink:type="simple">a</abbrev>
                            <abbrev xmlns:xlink="http://www.w3.org/1999/xlink" xlink:title="posterior spine" id="ABBRID0EBAFK" xlink:type="simple">p</abbrev>
                          </td></tr><tr><td rowspan="1" colspan="1">
                            <bold>8</bold>
                          </td><td rowspan="1" colspan="1">–</td><td rowspan="1" colspan="1">–</td><td rowspan="1" colspan="1">–</td><td rowspan="1" colspan="1">
                            <abbrev xmlns:xlink="http://www.w3.org/1999/xlink" xlink:title="anterior spine" id="ABBRID0EZAFK" xlink:type="simple">a</abbrev>
                            <abbrev xmlns:xlink="http://www.w3.org/1999/xlink" xlink:title="median spine" id="ABBRID0E4AFK" xlink:type="simple">m</abbrev>(<abbrev xmlns:xlink="http://www.w3.org/1999/xlink" xlink:title="posterior spine" id="ABBRID0EBBFK" xlink:type="simple">p</abbrev>)</td><td rowspan="1" colspan="1">
                            <abbrev xmlns:xlink="http://www.w3.org/1999/xlink" xlink:title="anterior spine" id="ABBRID0EJBFK" xlink:type="simple">a</abbrev>
                            <abbrev xmlns:xlink="http://www.w3.org/1999/xlink" xlink:title="median spine" id="ABBRID0ENBFK" xlink:type="simple">m</abbrev>
                          </td><td rowspan="1" colspan="1">–</td><td rowspan="1" colspan="1">–</td><td rowspan="1" colspan="1">(<abbrev xmlns:xlink="http://www.w3.org/1999/xlink" xlink:title="anterior spine" id="ABBRID0E2BFK" xlink:type="simple">a</abbrev>)<abbrev xmlns:xlink="http://www.w3.org/1999/xlink" xlink:title="median spine" id="ABBRID0E6BFK" xlink:type="simple">m</abbrev><abbrev xmlns:xlink="http://www.w3.org/1999/xlink" xlink:title="posterior spine" id="ABBRID0ECCFK" xlink:type="simple">p</abbrev></td><td rowspan="1" colspan="1">
                            <abbrev xmlns:xlink="http://www.w3.org/1999/xlink" xlink:title="anterior spine" id="ABBRID0EJCFK" xlink:type="simple">a</abbrev>
                            <abbrev xmlns:xlink="http://www.w3.org/1999/xlink" xlink:title="posterior spine" id="ABBRID0ENCFK" xlink:type="simple">p</abbrev>
                          </td><td rowspan="1" colspan="1">
                            <abbrev xmlns:xlink="http://www.w3.org/1999/xlink" xlink:title="anterior spine" id="ABBRID0EVCFK" xlink:type="simple">a</abbrev>
                            <abbrev xmlns:xlink="http://www.w3.org/1999/xlink" xlink:title="posterior spine" id="ABBRID0EZCFK" xlink:type="simple">p</abbrev>
                          </td></tr><tr><td rowspan="1" colspan="1">
                            <bold>9</bold>
                          </td><td rowspan="1" colspan="1">–</td><td rowspan="1" colspan="1">–</td><td rowspan="1" colspan="1">(<abbrev xmlns:xlink="http://www.w3.org/1999/xlink" xlink:title="median spine" id="ABBRID0EODFK" xlink:type="simple">m</abbrev><abbrev xmlns:xlink="http://www.w3.org/1999/xlink" xlink:title="posterior spine" id="ABBRID0ERDFK" xlink:type="simple">p</abbrev>)</td><td rowspan="1" colspan="1">
                            <abbrev xmlns:xlink="http://www.w3.org/1999/xlink" xlink:title="anterior spine" id="ABBRID0EZDFK" xlink:type="simple">a</abbrev>
                            <abbrev xmlns:xlink="http://www.w3.org/1999/xlink" xlink:title="median spine" id="ABBRID0E4DFK" xlink:type="simple">m</abbrev>
                            <abbrev xmlns:xlink="http://www.w3.org/1999/xlink" xlink:title="posterior spine" id="ABBRID0EBEFK" xlink:type="simple">p</abbrev>
                          </td><td rowspan="1" colspan="1">
                            <abbrev xmlns:xlink="http://www.w3.org/1999/xlink" xlink:title="anterior spine" id="ABBRID0EJEFK" xlink:type="simple">a</abbrev>
                            <abbrev xmlns:xlink="http://www.w3.org/1999/xlink" xlink:title="median spine" id="ABBRID0ENEFK" xlink:type="simple">m</abbrev>
                          </td><td rowspan="1" colspan="1">–</td><td rowspan="1" colspan="1">–</td><td rowspan="1" colspan="1">
                            <abbrev xmlns:xlink="http://www.w3.org/1999/xlink" xlink:title="anterior spine" id="ABBRID0E2EFK" xlink:type="simple">a</abbrev>
                            <abbrev xmlns:xlink="http://www.w3.org/1999/xlink" xlink:title="median spine" id="ABBRID0E6EFK" xlink:type="simple">m</abbrev>
                            <abbrev xmlns:xlink="http://www.w3.org/1999/xlink" xlink:title="posterior spine" id="ABBRID0EDFFK" xlink:type="simple">p</abbrev>
                          </td><td rowspan="1" colspan="1">
                            <abbrev xmlns:xlink="http://www.w3.org/1999/xlink" xlink:title="anterior spine" id="ABBRID0ELFFK" xlink:type="simple">a</abbrev>
                            <abbrev xmlns:xlink="http://www.w3.org/1999/xlink" xlink:title="posterior spine" id="ABBRID0EPFFK" xlink:type="simple">p</abbrev>
                          </td><td rowspan="1" colspan="1">
                            <abbrev xmlns:xlink="http://www.w3.org/1999/xlink" xlink:title="anterior spine" id="ABBRID0EXFFK" xlink:type="simple">a</abbrev>
                            <abbrev xmlns:xlink="http://www.w3.org/1999/xlink" xlink:title="posterior spine" id="ABBRID0E2FFK" xlink:type="simple">p</abbrev>
                          </td></tr><tr><td rowspan="1" colspan="1">
                            <bold>10</bold>
                          </td><td rowspan="1" colspan="1">–</td><td rowspan="1" colspan="1">–</td><td rowspan="1" colspan="1">
                            <abbrev xmlns:xlink="http://www.w3.org/1999/xlink" xlink:title="median spine" id="ABBRID0EQGFK" xlink:type="simple">m</abbrev>(<abbrev xmlns:xlink="http://www.w3.org/1999/xlink" xlink:title="posterior spine" id="ABBRID0EUGFK" xlink:type="simple">p</abbrev>)</td><td rowspan="1" colspan="1">
                            <abbrev xmlns:xlink="http://www.w3.org/1999/xlink" xlink:title="anterior spine" id="ABBRID0E3GFK" xlink:type="simple">a</abbrev>
                            <abbrev xmlns:xlink="http://www.w3.org/1999/xlink" xlink:title="median spine" id="ABBRID0EAHFK" xlink:type="simple">m</abbrev>
                            <abbrev xmlns:xlink="http://www.w3.org/1999/xlink" xlink:title="posterior spine" id="ABBRID0EEHFK" xlink:type="simple">p</abbrev>
                          </td><td rowspan="1" colspan="1">
                            <abbrev xmlns:xlink="http://www.w3.org/1999/xlink" xlink:title="anterior spine" id="ABBRID0EMHFK" xlink:type="simple">a</abbrev>
                            <abbrev xmlns:xlink="http://www.w3.org/1999/xlink" xlink:title="median spine" id="ABBRID0EQHFK" xlink:type="simple">m</abbrev>
                          </td><td rowspan="1" colspan="1">–</td><td rowspan="1" colspan="1">–</td><td rowspan="1" colspan="1">
                            <abbrev xmlns:xlink="http://www.w3.org/1999/xlink" xlink:title="anterior spine" id="ABBRID0E5HFK" xlink:type="simple">a</abbrev>
                            <abbrev xmlns:xlink="http://www.w3.org/1999/xlink" xlink:title="median spine" id="ABBRID0ECIFK" xlink:type="simple">m</abbrev>
                            <abbrev xmlns:xlink="http://www.w3.org/1999/xlink" xlink:title="posterior spine" id="ABBRID0EGIFK" xlink:type="simple">p</abbrev>
                          </td><td rowspan="1" colspan="1">
                            <abbrev xmlns:xlink="http://www.w3.org/1999/xlink" xlink:title="anterior spine" id="ABBRID0EOIFK" xlink:type="simple">a</abbrev>
                            <abbrev xmlns:xlink="http://www.w3.org/1999/xlink" xlink:title="posterior spine" id="ABBRID0ESIFK" xlink:type="simple">p</abbrev>
                          </td><td rowspan="1" colspan="1">
                            <abbrev xmlns:xlink="http://www.w3.org/1999/xlink" xlink:title="anterior spine" id="ABBRID0E1IFK" xlink:type="simple">a</abbrev>
                            <abbrev xmlns:xlink="http://www.w3.org/1999/xlink" xlink:title="posterior spine" id="ABBRID0E5IFK" xlink:type="simple">p</abbrev>
                          </td></tr><tr><td rowspan="1" colspan="1">
                            <bold>11</bold>
                          </td><td rowspan="1" colspan="1">–</td><td rowspan="1" colspan="1">–</td><td rowspan="1" colspan="1">
                            <abbrev xmlns:xlink="http://www.w3.org/1999/xlink" xlink:title="median spine" id="ABBRID0ETJFK" xlink:type="simple">m</abbrev>
                            <abbrev xmlns:xlink="http://www.w3.org/1999/xlink" xlink:title="posterior spine" id="ABBRID0EXJFK" xlink:type="simple">p</abbrev>
                          </td><td rowspan="1" colspan="1">
                            <abbrev xmlns:xlink="http://www.w3.org/1999/xlink" xlink:title="anterior spine" id="ABBRID0E6JFK" xlink:type="simple">a</abbrev>
                            <abbrev xmlns:xlink="http://www.w3.org/1999/xlink" xlink:title="median spine" id="ABBRID0EDKFK" xlink:type="simple">m</abbrev>
                            <abbrev xmlns:xlink="http://www.w3.org/1999/xlink" xlink:title="posterior spine" id="ABBRID0EHKFK" xlink:type="simple">p</abbrev>
                          </td><td rowspan="1" colspan="1">
                            <abbrev xmlns:xlink="http://www.w3.org/1999/xlink" xlink:title="anterior spine" id="ABBRID0EPKFK" xlink:type="simple">a</abbrev>
                            <abbrev xmlns:xlink="http://www.w3.org/1999/xlink" xlink:title="median spine" id="ABBRID0ETKFK" xlink:type="simple">m</abbrev>
                          </td><td rowspan="1" colspan="1">–</td><td rowspan="1" colspan="1">–</td><td rowspan="1" colspan="1">
                            <abbrev xmlns:xlink="http://www.w3.org/1999/xlink" xlink:title="anterior spine" id="ABBRID0EBLFK" xlink:type="simple">a</abbrev>
                            <abbrev xmlns:xlink="http://www.w3.org/1999/xlink" xlink:title="median spine" id="ABBRID0EFLFK" xlink:type="simple">m</abbrev>
                            <abbrev xmlns:xlink="http://www.w3.org/1999/xlink" xlink:title="posterior spine" id="ABBRID0EJLFK" xlink:type="simple">p</abbrev>
                          </td><td rowspan="1" colspan="1">
                            <abbrev xmlns:xlink="http://www.w3.org/1999/xlink" xlink:title="anterior spine" id="ABBRID0ERLFK" xlink:type="simple">a</abbrev>
                            <abbrev xmlns:xlink="http://www.w3.org/1999/xlink" xlink:title="posterior spine" id="ABBRID0EVLFK" xlink:type="simple">p</abbrev>
                          </td><td rowspan="1" colspan="1">
                            <abbrev xmlns:xlink="http://www.w3.org/1999/xlink" xlink:title="anterior spine" id="ABBRID0E4LFK" xlink:type="simple">a</abbrev>
                            <abbrev xmlns:xlink="http://www.w3.org/1999/xlink" xlink:title="posterior spine" id="ABBRID0EBMFK" xlink:type="simple">p</abbrev>
                          </td></tr><tr><td rowspan="1" colspan="1">
                            <bold>12</bold>
                          </td><td rowspan="1" colspan="1">–</td><td rowspan="1" colspan="1">–</td><td rowspan="1" colspan="1">(<abbrev xmlns:xlink="http://www.w3.org/1999/xlink" xlink:title="anterior spine" id="ABBRID0EWMFK" xlink:type="simple">a</abbrev>)<abbrev xmlns:xlink="http://www.w3.org/1999/xlink" xlink:title="median spine" id="ABBRID0E1MFK" xlink:type="simple">m</abbrev><abbrev xmlns:xlink="http://www.w3.org/1999/xlink" xlink:title="posterior spine" id="ABBRID0E4MFK" xlink:type="simple">p</abbrev></td><td rowspan="1" colspan="1">
                            <abbrev xmlns:xlink="http://www.w3.org/1999/xlink" xlink:title="anterior spine" id="ABBRID0EENFK" xlink:type="simple">a</abbrev>
                            <abbrev xmlns:xlink="http://www.w3.org/1999/xlink" xlink:title="median spine" id="ABBRID0EINFK" xlink:type="simple">m</abbrev>
                            <abbrev xmlns:xlink="http://www.w3.org/1999/xlink" xlink:title="posterior spine" id="ABBRID0EMNFK" xlink:type="simple">p</abbrev>
                          </td><td rowspan="1" colspan="1">
                            <abbrev xmlns:xlink="http://www.w3.org/1999/xlink" xlink:title="anterior spine" id="ABBRID0EUNFK" xlink:type="simple">a</abbrev>
                            <abbrev xmlns:xlink="http://www.w3.org/1999/xlink" xlink:title="median spine" id="ABBRID0EYNFK" xlink:type="simple">m</abbrev>
                          </td><td rowspan="1" colspan="1">(<abbrev xmlns:xlink="http://www.w3.org/1999/xlink" xlink:title="anterior spine" id="ABBRID0EAOFK" xlink:type="simple">a</abbrev>)</td><td rowspan="1" colspan="1">–</td><td rowspan="1" colspan="1">
                            <abbrev xmlns:xlink="http://www.w3.org/1999/xlink" xlink:title="anterior spine" id="ABBRID0ELOFK" xlink:type="simple">a</abbrev>
                            <abbrev xmlns:xlink="http://www.w3.org/1999/xlink" xlink:title="median spine" id="ABBRID0EPOFK" xlink:type="simple">m</abbrev>
                            <abbrev xmlns:xlink="http://www.w3.org/1999/xlink" xlink:title="posterior spine" id="ABBRID0ETOFK" xlink:type="simple">p</abbrev>
                          </td><td rowspan="1" colspan="1">
                            <abbrev xmlns:xlink="http://www.w3.org/1999/xlink" xlink:title="posterior spine" id="ABBRID0E2OFK" xlink:type="simple">p</abbrev>
                          </td><td rowspan="1" colspan="1">
                            <abbrev xmlns:xlink="http://www.w3.org/1999/xlink" xlink:title="posterior spine" id="ABBRID0EDPFK" xlink:type="simple">p</abbrev>
                          </td></tr><tr><td rowspan="1" colspan="1">
                            <bold>13</bold>
                          </td><td rowspan="1" colspan="1">–</td><td rowspan="1" colspan="1">(<abbrev xmlns:xlink="http://www.w3.org/1999/xlink" xlink:title="median spine" id="ABBRID0EVPFK" xlink:type="simple">m</abbrev>)</td><td rowspan="1" colspan="1">
                            <abbrev xmlns:xlink="http://www.w3.org/1999/xlink" xlink:title="anterior spine" id="ABBRID0E4PFK" xlink:type="simple">a</abbrev>
                            <abbrev xmlns:xlink="http://www.w3.org/1999/xlink" xlink:title="median spine" id="ABBRID0EBQFK" xlink:type="simple">m</abbrev>
                            <abbrev xmlns:xlink="http://www.w3.org/1999/xlink" xlink:title="posterior spine" id="ABBRID0EFQFK" xlink:type="simple">p</abbrev>
                          </td><td rowspan="1" colspan="1">
                            <abbrev xmlns:xlink="http://www.w3.org/1999/xlink" xlink:title="anterior spine" id="ABBRID0ENQFK" xlink:type="simple">a</abbrev>
                            <abbrev xmlns:xlink="http://www.w3.org/1999/xlink" xlink:title="median spine" id="ABBRID0ERQFK" xlink:type="simple">m</abbrev>
                            <abbrev xmlns:xlink="http://www.w3.org/1999/xlink" xlink:title="posterior spine" id="ABBRID0EVQFK" xlink:type="simple">p</abbrev>
                          </td><td rowspan="1" colspan="1">
                            <abbrev xmlns:xlink="http://www.w3.org/1999/xlink" xlink:title="anterior spine" id="ABBRID0E4QFK" xlink:type="simple">a</abbrev>
                            <abbrev xmlns:xlink="http://www.w3.org/1999/xlink" xlink:title="median spine" id="ABBRID0EBRFK" xlink:type="simple">m</abbrev>
                          </td><td rowspan="1" colspan="1">
                            <abbrev xmlns:xlink="http://www.w3.org/1999/xlink" xlink:title="anterior spine" id="ABBRID0EJRFK" xlink:type="simple">a</abbrev>
                          </td><td rowspan="1" colspan="1">–</td><td rowspan="1" colspan="1">
                            <abbrev xmlns:xlink="http://www.w3.org/1999/xlink" xlink:title="anterior spine" id="ABBRID0EURFK" xlink:type="simple">a</abbrev>
                            <abbrev xmlns:xlink="http://www.w3.org/1999/xlink" xlink:title="median spine" id="ABBRID0EYRFK" xlink:type="simple">m</abbrev>
                            <abbrev xmlns:xlink="http://www.w3.org/1999/xlink" xlink:title="posterior spine" id="ABBRID0E3RFK" xlink:type="simple">p</abbrev>
                          </td><td rowspan="1" colspan="1">
                            <abbrev xmlns:xlink="http://www.w3.org/1999/xlink" xlink:title="posterior spine" id="ABBRID0EESFK" xlink:type="simple">p</abbrev>
                          </td><td rowspan="1" colspan="1">
                            <abbrev xmlns:xlink="http://www.w3.org/1999/xlink" xlink:title="posterior spine" id="ABBRID0EMSFK" xlink:type="simple">p</abbrev>
                          </td></tr><tr><td rowspan="1" colspan="1">
                            <bold>14</bold>
                          </td><td rowspan="1" colspan="1">–</td><td rowspan="1" colspan="1">
                            <abbrev xmlns:xlink="http://www.w3.org/1999/xlink" xlink:title="median spine" id="ABBRID0E5SFK" xlink:type="simple">m</abbrev>
                          </td><td rowspan="1" colspan="1">
                            <abbrev xmlns:xlink="http://www.w3.org/1999/xlink" xlink:title="anterior spine" id="ABBRID0EGTFK" xlink:type="simple">a</abbrev>
                            <abbrev xmlns:xlink="http://www.w3.org/1999/xlink" xlink:title="median spine" id="ABBRID0EKTFK" xlink:type="simple">m</abbrev>
                            <abbrev xmlns:xlink="http://www.w3.org/1999/xlink" xlink:title="posterior spine" id="ABBRID0EOTFK" xlink:type="simple">p</abbrev>
                          </td><td rowspan="1" colspan="1">
                            <abbrev xmlns:xlink="http://www.w3.org/1999/xlink" xlink:title="anterior spine" id="ABBRID0EWTFK" xlink:type="simple">a</abbrev>
                            <abbrev xmlns:xlink="http://www.w3.org/1999/xlink" xlink:title="median spine" id="ABBRID0E1TFK" xlink:type="simple">m</abbrev>
                            <abbrev xmlns:xlink="http://www.w3.org/1999/xlink" xlink:title="posterior spine" id="ABBRID0E5TFK" xlink:type="simple">p</abbrev>
                          </td><td rowspan="1" colspan="1">
                            <abbrev xmlns:xlink="http://www.w3.org/1999/xlink" xlink:title="median spine" id="ABBRID0EGUFK" xlink:type="simple">m</abbrev>
                          </td><td rowspan="1" colspan="1">
                            <abbrev xmlns:xlink="http://www.w3.org/1999/xlink" xlink:title="anterior spine" id="ABBRID0EOUFK" xlink:type="simple">a</abbrev>
                          </td><td rowspan="1" colspan="1">–</td><td rowspan="1" colspan="1">
                            <abbrev xmlns:xlink="http://www.w3.org/1999/xlink" xlink:title="anterior spine" id="ABBRID0EZUFK" xlink:type="simple">a</abbrev>
                            <abbrev xmlns:xlink="http://www.w3.org/1999/xlink" xlink:title="median spine" id="ABBRID0E4UFK" xlink:type="simple">m</abbrev>
                            <abbrev xmlns:xlink="http://www.w3.org/1999/xlink" xlink:title="posterior spine" id="ABBRID0EBVFK" xlink:type="simple">p</abbrev>
                          </td><td rowspan="1" colspan="1">
                            <abbrev xmlns:xlink="http://www.w3.org/1999/xlink" xlink:title="posterior spine" id="ABBRID0EJVFK" xlink:type="simple">p</abbrev>
                          </td><td rowspan="1" colspan="1">(<abbrev xmlns:xlink="http://www.w3.org/1999/xlink" xlink:title="posterior spine" id="ABBRID0ERVFK" xlink:type="simple">p</abbrev>)</td></tr><tr><td rowspan="1" colspan="1">
                            <bold>15</bold>
                          </td><td rowspan="1" colspan="1">–</td><td rowspan="1" colspan="1">
                            <abbrev xmlns:xlink="http://www.w3.org/1999/xlink" xlink:title="median spine" id="ABBRID0EDWFK" xlink:type="simple">m</abbrev>
                          </td><td rowspan="1" colspan="1">
                            <abbrev xmlns:xlink="http://www.w3.org/1999/xlink" xlink:title="anterior spine" id="ABBRID0ELWFK" xlink:type="simple">a</abbrev>
                            <abbrev xmlns:xlink="http://www.w3.org/1999/xlink" xlink:title="median spine" id="ABBRID0EPWFK" xlink:type="simple">m</abbrev>
                            <abbrev xmlns:xlink="http://www.w3.org/1999/xlink" xlink:title="posterior spine" id="ABBRID0ETWFK" xlink:type="simple">p</abbrev>
                          </td><td rowspan="1" colspan="1">
                            <abbrev xmlns:xlink="http://www.w3.org/1999/xlink" xlink:title="anterior spine" id="ABBRID0E2WFK" xlink:type="simple">a</abbrev>
                            <abbrev xmlns:xlink="http://www.w3.org/1999/xlink" xlink:title="median spine" id="ABBRID0E6WFK" xlink:type="simple">m</abbrev>
                          </td><td rowspan="1" colspan="1">–</td><td rowspan="1" colspan="1">
                            <abbrev xmlns:xlink="http://www.w3.org/1999/xlink" xlink:title="anterior spine" id="ABBRID0EKXFK" xlink:type="simple">a</abbrev>
                          </td><td rowspan="1" colspan="1">–</td><td rowspan="1" colspan="1">
                            <abbrev xmlns:xlink="http://www.w3.org/1999/xlink" xlink:title="anterior spine" id="ABBRID0EVXFK" xlink:type="simple">a</abbrev>
                            <abbrev xmlns:xlink="http://www.w3.org/1999/xlink" xlink:title="median spine" id="ABBRID0EZXFK" xlink:type="simple">m</abbrev>
                            <abbrev xmlns:xlink="http://www.w3.org/1999/xlink" xlink:title="posterior spine" id="ABBRID0E4XFK" xlink:type="simple">p</abbrev>
                          </td><td rowspan="1" colspan="1">(<abbrev xmlns:xlink="http://www.w3.org/1999/xlink" xlink:title="posterior spine" id="ABBRID0EFYFK" xlink:type="simple">p</abbrev>)</td><td rowspan="1" colspan="1">–</td></tr></tbody></table></table-wrap></tp:treatment-sec><ref-list><ref id="B7"><mixed-citation xmlns:xlink="http://www.w3.org/1999/xlink" xlink:type="simple">
          <person-group><name name-style="western"><surname>Barace</surname><given-names>J</given-names></name><name name-style="western"><surname>Herrera</surname><given-names>L</given-names></name></person-group> (<year>1980</year>) <article-title>Estudio faunístico del macizo de Quinto Real III: Miriápodos Quilópodos (<tp:taxon-name><tp:taxon-name-part taxon-name-part-type="subphylum">Myriapoda</tp:taxon-name-part></tp:taxon-name>, <tp:taxon-name><tp:taxon-name-part taxon-name-part-type="class">Chilopoda</tp:taxon-name-part></tp:taxon-name>).</article-title> <source>Publicaciones de Biologia de la Universidad de Navarra</source> <volume>4</volume>: <fpage>3</fpage>–<lpage>30</lpage>.</mixed-citation></ref><ref id="B8"><mixed-citation xmlns:xlink="http://www.w3.org/1999/xlink" xlink:type="simple">
          <person-group><name name-style="western"><surname>Barace</surname><given-names>J</given-names></name><name name-style="western"><surname>Herrera</surname><given-names>L</given-names></name></person-group> (<year>1982</year>) <article-title>Contribución al conocimiento de los Quilópodos de Navarra: relación de especies y localidades (<tp:taxon-name><tp:taxon-name-part taxon-name-part-type="subphylum">Myriapoda</tp:taxon-name-part></tp:taxon-name>, <tp:taxon-name><tp:taxon-name-part taxon-name-part-type="class">Chilopoda</tp:taxon-name-part></tp:taxon-name>).</article-title> <source>Graellsia</source> <volume>38</volume>: <fpage>117</fpage>–<lpage>120</lpage>.</mixed-citation></ref><ref id="B40"><mixed-citation xmlns:xlink="http://www.w3.org/1999/xlink" xlink:type="simple">
          <person-group><name name-style="western"><surname>Salinas</surname><given-names>JA</given-names></name></person-group> (<year>1990</year>) <article-title>Contribucion al conocimiento de los quilópodos de Navarra (<tp:taxon-name><tp:taxon-name-part taxon-name-part-type="subphylum">Myriapoda</tp:taxon-name-part></tp:taxon-name>: <tp:taxon-name><tp:taxon-name-part taxon-name-part-type="class">Chilopoda</tp:taxon-name-part></tp:taxon-name>).</article-title> <source>Publicaciones de Biologia de la Universidad de Navarra, Serie Zoologica</source> <volume>20</volume>: <fpage>1</fpage>–<lpage>70</lpage>.</mixed-citation></ref><ref id="B41"><mixed-citation xmlns:xlink="http://www.w3.org/1999/xlink" xlink:type="simple">
          <person-group><name name-style="western"><surname>Serra</surname><given-names>A</given-names></name></person-group> (<year>1980</year>) <article-title>Contribución al conocimiento de los <tp:taxon-name><tp:taxon-name-part taxon-name-part-type="order">Lithobiomorpha</tp:taxon-name-part></tp:taxon-name> (<tp:taxon-name><tp:taxon-name-part taxon-name-part-type="class">Chilopoda</tp:taxon-name-part></tp:taxon-name>) de la Peninsula Ibérica</article-title>. <source>PhS thesis</source>, <publisher-loc>Barcelona, Spain</publisher-loc>: <publisher-name>Universidad de Barcelona</publisher-name>.</mixed-citation></ref></ref-list></tp:taxon-treatment>
