# Supplementary material for: The subgenus Monotarsobius in the Iberian Peninsula with a description of a new pseudo-cryptic species from Northern Spain revealed by an integrative revision of Lithobius crassipes L. Koch, 1862 (Chilopoda, Lithobiomorpha, Lithobiidae)
Source: Zookeys. 2017 Jun 21;(681):1–38. doi: 10.3897/zookeys.681.12942 (PMC5523879; doi:10.3897/zookeys.681.12942)
Supplement: XML Treatment for Lithobius (Monotarsobius) crassipes [file zookeys.681.12942-treatment2.xml]

<!DOCTYPE tp:taxon-treatment
  PUBLIC "-//TaxonX//DTD Taxonomic Treatment Publishing DTD v0 20100105//EN" "tax-treatment-NSO.dtd">
<tp:taxon-treatment xmlns:tp="http://www.plazi.org/taxpub"><tp:treatment-meta><kwd-group><label>Taxon classification</label><kwd><named-content xmlns:xlink="http://www.w3.org/1999/xlink" content-type="kingdom">Animalia</named-content></kwd><kwd><named-content xmlns:xlink="http://www.w3.org/1999/xlink" content-type="order">Lithobiomorpha</named-content></kwd><kwd><named-content xmlns:xlink="http://www.w3.org/1999/xlink" content-type="family">Lithobiidae</named-content></kwd></kwd-group><mixed-citation publication-type="journal"><person-group><name><surname>Voigtländer</surname><given-names>Karin</given-names></name><name><surname>Iorio</surname><given-names>Etienne</given-names></name><name><surname>Decker</surname><given-names>Peter</given-names></name><name><surname>Spelda</surname><given-names>Jörg</given-names></name></person-group><article-title>The subgenus <tp:taxon-name><tp:taxon-name-part taxon-name-part-type="subgenus" reg="Monotarsobius">Monotarsobius</tp:taxon-name-part></tp:taxon-name> in the Iberian Peninsula with a description of a new pseudo-cryptic species from Northern Spain revealed by an integrative revision of <italic><tp:taxon-name><tp:taxon-name-part taxon-name-part-type="genus" reg="Lithobius">Lithobius</tp:taxon-name-part> <tp:taxon-name-part taxon-name-part-type="species" reg="crassipes">crassipes</tp:taxon-name-part></tp:taxon-name></italic> L. Koch, 1862 (<tp:taxon-name><tp:taxon-name-part taxon-name-part-type="class">Chilopoda</tp:taxon-name-part></tp:taxon-name>, <tp:taxon-name><tp:taxon-name-part taxon-name-part-type="order">Lithobiomorpha</tp:taxon-name-part></tp:taxon-name>, <tp:taxon-name><tp:taxon-name-part taxon-name-part-type="family">Lithobiidae</tp:taxon-name-part></tp:taxon-name>)</article-title><source>Zookeys</source><day>21</day><month>6</month><year>2017</year><volume>2017</volume><issue>681</issue><fpage>1</fpage><lpage>38</lpage><pub-id pub-id-type="doi">10.3897/zookeys.681.12942</pub-id></mixed-citation></tp:treatment-meta><tp:nomenclature><tp:taxon-name>
                    <tp:taxon-name-part taxon-name-part-type="genus" reg="Lithobius">Lithobius</tp:taxon-name-part> (<tp:taxon-name-part taxon-name-part-type="subgenus" reg="Monotarsobius">Monotarsobius</tp:taxon-name-part>) <tp:taxon-name-part taxon-name-part-type="species" reg="crassipes">crassipes</tp:taxon-name-part></tp:taxon-name><tp:taxon-authority>L. Koch, 1862</tp:taxon-authority><xref ref-type="fig" rid="F1">Figs 1</xref><xref ref-type="fig" rid="F2">, 2</xref><xref ref-type="fig" rid="F3">, 3</xref><xref ref-type="fig" rid="F4">, 4</xref><xref ref-type="fig" rid="F5">, 5</xref><xref ref-type="fig" rid="F6">, 6</xref><xref ref-type="fig" rid="F7">, 7</xref><xref ref-type="fig" rid="F8">, 8</xref><xref ref-type="fig" rid="F9">, 9</xref><xref ref-type="fig" rid="F10">, 10</xref><xref ref-type="fig" rid="F11">, 11</xref><xref ref-type="fig" rid="F12">, 12</xref><xref ref-type="fig" rid="F13">, 13</xref><xref ref-type="fig" rid="F14">, 14</xref><xref ref-type="fig" rid="F15">, 15</xref><xref ref-type="fig" rid="F16">, 16</xref><xref ref-type="fig" rid="F17">, 17</xref><xref ref-type="table" rid="T1">, Tables 1</xref><xref ref-type="table" rid="T2">, 2</xref><xref ref-type="table" rid="T3">, 3</xref><xref ref-type="table" rid="T4">, 4</xref><xref ref-type="table" rid="T5">, 5</xref><xref ref-type="table" rid="T6">, 6</xref><xref ref-type="table" rid="T7">, 7</xref><xref ref-type="table" rid="T8">, 8</xref><xref ref-type="table" rid="T9">, 9</xref><xref ref-type="table" rid="T10">, 10</xref><xref ref-type="table" rid="T11">, 11</xref><xref ref-type="table" rid="T12">, 12</xref><xref ref-type="table" rid="T13">, 13</xref><xref ref-type="table" rid="T14">, 14</xref><xref ref-type="table" rid="T15">, 15</xref><xref ref-type="table" rid="T17">, 17</xref><!--PageBreak--><tp:nomenclature-citation-list><tp:nomenclature-citation><tp:taxon-name>
                        <tp:taxon-name-part taxon-name-part-type="genus" reg="Lithobius">Lithobius</tp:taxon-name-part> <tp:taxon-name-part taxon-name-part-type="species" reg="crassipes">crassipes</tp:taxon-name-part></tp:taxon-name><comment>L. <xref ref-type="bibr" rid="B34">Koch 1862</xref>: 71–72, table II 31</comment></tp:nomenclature-citation><tp:nomenclature-citation><tp:taxon-name>
                        <tp:taxon-name-part taxon-name-part-type="genus" reg="Lithobius">Lithobius</tp:taxon-name-part> <tp:taxon-name-part taxon-name-part-type="species" reg="crassipes">crassipes</tp:taxon-name-part></tp:taxon-name><comment>– <xref ref-type="bibr" rid="B39">Meinert 1872</xref>: 341 (record). – <xref ref-type="bibr" rid="B4">Attems 1927</xref>: 238 (record). – <xref ref-type="bibr" rid="B5">Attems 1952</xref>: 346 (record). – <xref ref-type="bibr" rid="B15">Demange 1958</xref>: 39 (in key). – <xref ref-type="bibr" rid="B41">Serra 1980</xref>: 294-297 (record, description). – <xref ref-type="bibr" rid="B42">Serra 1982</xref>: 45–47, figs a–c (record, description), 49 (in key). – <xref ref-type="bibr" rid="B24">Garcia Ruiz 2015</xref>: 9 (in checklist for Spain).</comment></tp:nomenclature-citation></tp:nomenclature-citation-list></tp:nomenclature><tp:treatment-sec sec-type="description" id="SECID0EABEK"><title>Description.</title><p>
                    <italic>Habitus.</italic> Slightly fusiform, widest around tergite 10 (Fig. <xref ref-type="fig" rid="F12">12B</xref>).</p><p>
                    <italic>Colour.</italic> General body colouration varies from pale horn colour to cream colour and to yellow ochre (Fig. <xref ref-type="fig" rid="F12">12B</xref>) or rarely with very light reddish tint.</p><p>
                    <italic>Length.</italic> 7.6–13.2 mm (Fig. <xref ref-type="fig" rid="F2">2</xref>, Table <xref ref-type="table" rid="T2">2</xref>).</p><p>
                    <italic>Head.</italic> Head roundish, mostly as broad as long or little broader than long and head broader or as broad as T5. Head length 0.8–1.12 mm (Fig. <xref ref-type="fig" rid="F3">3</xref>, Table <xref ref-type="table" rid="T4">4</xref>).</p><p>
                    <italic>Antennae</italic>. 20 antennal articles, short and stout, 2–4 mm long, 3.2 times longer than head, length (Figs <xref ref-type="fig" rid="F4">4</xref>, <xref ref-type="fig" rid="F13">13B</xref>, Table <xref ref-type="table" rid="T6">6</xref>).</p><p>
                    <italic>Ocelli</italic>. The German specimens have 8–12, the French 7–15 ocelli on each side of the head, mostly 9–11 (Fig. <xref ref-type="fig" rid="F5">5</xref>, Table <xref ref-type="table" rid="T8">8</xref>), posteriorly with one greater, longitudinally oval ocellus, clearly separated from the others. In 90 % of all specimens (n = 174) they are arranged in three rows with a single larger ocellus posteriorly. The most common arrangements are in Germany (n = 52) 1+432 (43 %), 1+431 (11 %), 1+433 (10 %) and in France (n = 125) 1+432 (47 %), 1+431 (19 %), 1+442 (15 %). In nearly 60 % of individuals (both Germany and France) the number differs between right and left side of head, mostly only in one ocellus.</p><p>
                    <italic>Coxosternum</italic>. Anterior border with 2+2 teeth, upper part slender, acuminate, lateral borders without shoulders. Middle notch narrow to moderate width. Sometimes coxosternum broader and the middle notch broader (Fig. <xref ref-type="fig" rid="F14">14B</xref>).</p><p>
                    <italic>Tergites</italic>. Surface slightly rough, glossy. Posterior border of T1 feebly concave or straight, T3 to T5 feebly concave, T8 to T15 distinctly concave, T16 feebly to distinctly concave. Posterior angles of T9, T11 and T13 mostly obtuse or rounded with no trace of lobes or projections.</p><p>
                    <italic>Legs.</italic> Tarsus and metatarsus fused on legpair 1 to 11. On legpair 12 and 13 the tarsal-metatarsal articulation is indistinct. Penultimate and ultimate legpairs (14, 15) are densely covered with pores. Last two legpairs are thickened in both sexes, much more so in males. Without accessory apical claw on legpair 15.</p><p>Legpair 15 tibia of males with a more setiferous depression (fossa), which is distinct and well-developed in specimens in later developmental stages (Fig. <xref ref-type="fig" rid="F15">15B</xref>), in younger developmental stages only indicated. The depression starts in the first third of the tibia <!--PageBreak-->(20–40 % of tibia length) and reaches nearly up to the end of the tibia (80–90 % of tibia length) and has a relative length of about 40 to 50 % of tibia (n = 85).</p><p>
                    <italic>Coxal pores.</italic> Round, 2–4 (sometimes 5) pores on each coxa (Fig. <xref ref-type="fig" rid="F6">6</xref>, Table <xref ref-type="table" rid="T9">9</xref>). Mostly 2, 3, 3, 2 or 3, 3, 3, 2 (coxae 15–12) with the highest observed number of 4, 5, 5, 4 in a female (Table <xref ref-type="table" rid="T15">15</xref>).</p><table-wrap id="T15" position="float" orientation="portrait"><label>Table 15.</label><caption><p>Coxal pores in <italic><tp:taxon-name><tp:taxon-name-part taxon-name-part-type="genus" reg="Lithobius">Lithobius</tp:taxon-name-part> <tp:taxon-name-part taxon-name-part-type="species" reg="crassipesoides">crassipesoides</tp:taxon-name-part></tp:taxon-name></italic> sp. n. and in German <italic><tp:taxon-name><tp:taxon-name-part taxon-name-part-type="genus" reg="Lithobius">L.</tp:taxon-name-part> <tp:taxon-name-part taxon-name-part-type="species" reg="crassipes">crassipes</tp:taxon-name-part></tp:taxon-name></italic>. Sequence from legpair 15–12.</p></caption><table id="TID0EKRAK" rules="all"><tbody><tr><th rowspan="2" colspan="1"/><th rowspan="1" colspan="2">
                            <italic><tp:taxon-name><tp:taxon-name-part taxon-name-part-type="genus" reg="Lithobius">Lithobius</tp:taxon-name-part> <tp:taxon-name-part taxon-name-part-type="species" reg="crassipesoides">crassipesoides</tp:taxon-name-part></tp:taxon-name></italic> sp. n.</th><th rowspan="1" colspan="2">
                            <italic><tp:taxon-name><tp:taxon-name-part taxon-name-part-type="genus" reg="Lithobius">Lithobius</tp:taxon-name-part> <tp:taxon-name-part taxon-name-part-type="species" reg="crassipes">crassipes</tp:taxon-name-part></tp:taxon-name></italic> (Germany)</th></tr><tr><th rowspan="1" colspan="1">♂♂</th><th rowspan="1" colspan="1">♀♀</th><th rowspan="1" colspan="1">♂♂</th><th rowspan="1" colspan="1">♀♀</th></tr><tr><td rowspan="1" colspan="1">
                            <bold>n</bold>
                          </td><td rowspan="1" colspan="1">31</td><td rowspan="1" colspan="1">31</td><td rowspan="1" colspan="1">26</td><td rowspan="1" colspan="1">26</td></tr><tr><td rowspan="1" colspan="1">
                            <bold>Variants of arrangements</bold>
                          </td><td rowspan="1" colspan="1">7</td><td rowspan="1" colspan="1">7</td><td rowspan="1" colspan="1">5</td><td rowspan="1" colspan="1">14</td></tr><tr><td rowspan="1" colspan="1">
                            <bold>Highest number</bold>
                          </td><td rowspan="1" colspan="1">2432, 2342</td><td rowspan="1" colspan="1">4543</td><td rowspan="1" colspan="1">3443</td><td rowspan="1" colspan="1">4554</td></tr><tr><td rowspan="2" colspan="1">
                            <bold>Common arrangements</bold>
                          </td><td rowspan="1" colspan="1">2332 (71 %)</td><td rowspan="1" colspan="1">3332 (45 %)</td><td rowspan="1" colspan="1">2332 (42 %)</td><td rowspan="1" colspan="1">2332 (15 %)</td></tr><tr><td rowspan="1" colspan="1"/><td rowspan="1" colspan="1">2332 (32 %)</td><td rowspan="1" colspan="1">3332 (39 %)</td><td rowspan="1" colspan="1">3443 (15 %)</td></tr></tbody></table></table-wrap><p>
                    <italic>Plectrotaxy</italic>. The plectrotaxy of legs of <italic><tp:taxon-name><tp:taxon-name-part taxon-name-part-type="genus" reg="Lithobius">L.</tp:taxon-name-part> <tp:taxon-name-part taxon-name-part-type="species" reg="crassipes">crassipes</tp:taxon-name-part></tp:taxon-name></italic> is given in Table <xref ref-type="table" rid="T17">17</xref>.</p><table-wrap id="T17" position="float" orientation="portrait"><label>Table 17.</label><caption><p>Plectrotaxy of German <italic><tp:taxon-name><tp:taxon-name-part taxon-name-part-type="genus" reg="Lithobius">Lithobius</tp:taxon-name-part> <tp:taxon-name-part taxon-name-part-type="species" reg="crassipes">crassipes</tp:taxon-name-part></tp:taxon-name></italic> (n = 11 ♂♂ and 11 ♀♀). In brackets spines absent in more than 50 % of individuals.</p></caption><table id="TID0EMXAK" rules="all"><tbody><tr><th rowspan="2" colspan="1">Legpair</th><th rowspan="1" colspan="5">Ventral</th><th rowspan="1" colspan="5">Dorsal</th></tr><tr><th rowspan="1" colspan="1">
                            <abbrev xmlns:xlink="http://www.w3.org/1999/xlink" xlink:title="coxa" id="ABBRID0EVLEK" xlink:type="simple">C</abbrev>
                          </th><th rowspan="1" colspan="1">
                            <abbrev xmlns:xlink="http://www.w3.org/1999/xlink" xlink:title="trochanter" id="ABBRID0E4LEK" xlink:type="simple">t</abbrev>
                          </th><th rowspan="1" colspan="1">
                            <abbrev xmlns:xlink="http://www.w3.org/1999/xlink" xlink:title="prefemur" id="ABBRID0EFMEK" xlink:type="simple">P</abbrev>
                          </th><th rowspan="1" colspan="1">
                            <abbrev xmlns:xlink="http://www.w3.org/1999/xlink" xlink:title="femur" id="ABBRID0ENMEK" xlink:type="simple">F</abbrev>
                          </th><th rowspan="1" colspan="1">
                            <abbrev xmlns:xlink="http://www.w3.org/1999/xlink" xlink:title="tibia" id="ABBRID0EVMEK" xlink:type="simple">T</abbrev>
                          </th><th rowspan="1" colspan="1">
                            <abbrev xmlns:xlink="http://www.w3.org/1999/xlink" xlink:title="coxa" id="ABBRID0E4MEK" xlink:type="simple">C</abbrev>
                          </th><th rowspan="1" colspan="1">
                            <abbrev xmlns:xlink="http://www.w3.org/1999/xlink" xlink:title="trochanter" id="ABBRID0EFNEK" xlink:type="simple">t</abbrev>
                          </th><th rowspan="1" colspan="1">
                            <abbrev xmlns:xlink="http://www.w3.org/1999/xlink" xlink:title="prefemur" id="ABBRID0ENNEK" xlink:type="simple">P</abbrev>
                          </th><th rowspan="1" colspan="1">
                            <abbrev xmlns:xlink="http://www.w3.org/1999/xlink" xlink:title="femur" id="ABBRID0EVNEK" xlink:type="simple">F</abbrev>
                          </th><th rowspan="1" colspan="1">
                            <abbrev xmlns:xlink="http://www.w3.org/1999/xlink" xlink:title="tibia" id="ABBRID0E4NEK" xlink:type="simple">T</abbrev>
                          </th></tr><tr><td rowspan="1" colspan="1">
                            <bold>1</bold>
                          </td><td rowspan="1" colspan="1">–</td><td rowspan="1" colspan="1">–</td><td rowspan="1" colspan="1">–</td><td rowspan="1" colspan="1">
                            <abbrev xmlns:xlink="http://www.w3.org/1999/xlink" xlink:title="anterior spine" id="ABBRID0EVOEK" xlink:type="simple">a</abbrev>
                            <abbrev xmlns:xlink="http://www.w3.org/1999/xlink" xlink:title="median spine" id="ABBRID0EZOEK" xlink:type="simple">m</abbrev>
                          </td><td rowspan="1" colspan="1">
                            <abbrev xmlns:xlink="http://www.w3.org/1999/xlink" xlink:title="median spine" id="ABBRID0EBPEK" xlink:type="simple">m</abbrev>
                          </td><td rowspan="1" colspan="1">–</td><td rowspan="1" colspan="1">–</td><td rowspan="1" colspan="1">
                            <abbrev xmlns:xlink="http://www.w3.org/1999/xlink" xlink:title="median spine" id="ABBRID0EPPEK" xlink:type="simple">m</abbrev>
                            <abbrev xmlns:xlink="http://www.w3.org/1999/xlink" xlink:title="posterior spine" id="ABBRID0ETPEK" xlink:type="simple">p</abbrev>
                          </td><td rowspan="1" colspan="1">
                            <abbrev xmlns:xlink="http://www.w3.org/1999/xlink" xlink:title="anterior spine" id="ABBRID0E2PEK" xlink:type="simple">a</abbrev>(<abbrev xmlns:xlink="http://www.w3.org/1999/xlink" xlink:title="posterior spine" id="ABBRID0E6PEK" xlink:type="simple">p</abbrev>)</td><td rowspan="1" colspan="1">
                            <abbrev xmlns:xlink="http://www.w3.org/1999/xlink" xlink:title="anterior spine" id="ABBRID0EHQEK" xlink:type="simple">a</abbrev>
                          </td></tr><tr><td rowspan="1" colspan="1">
                            <bold>2</bold>
                          </td><td rowspan="1" colspan="1">–</td><td rowspan="1" colspan="1">–</td><td rowspan="1" colspan="1">–</td><td rowspan="1" colspan="1">
                            <abbrev xmlns:xlink="http://www.w3.org/1999/xlink" xlink:title="anterior spine" id="ABBRID0E6QEK" xlink:type="simple">a</abbrev>
                            <abbrev xmlns:xlink="http://www.w3.org/1999/xlink" xlink:title="median spine" id="ABBRID0EDREK" xlink:type="simple">m</abbrev>
                          </td><td rowspan="1" colspan="1">(<abbrev xmlns:xlink="http://www.w3.org/1999/xlink" xlink:title="anterior spine" id="ABBRID0ELREK" xlink:type="simple">a</abbrev>)<abbrev xmlns:xlink="http://www.w3.org/1999/xlink" xlink:title="median spine" id="ABBRID0EPREK" xlink:type="simple">m</abbrev></td><td rowspan="1" colspan="1">–</td><td rowspan="1" colspan="1">–</td><td rowspan="1" colspan="1">
                            <abbrev xmlns:xlink="http://www.w3.org/1999/xlink" xlink:title="median spine" id="ABBRID0E3REK" xlink:type="simple">m</abbrev>
                            <abbrev xmlns:xlink="http://www.w3.org/1999/xlink" xlink:title="posterior spine" id="ABBRID0EASEK" xlink:type="simple">p</abbrev>
                          </td><td rowspan="1" colspan="1">
                            <abbrev xmlns:xlink="http://www.w3.org/1999/xlink" xlink:title="anterior spine" id="ABBRID0EISEK" xlink:type="simple">a</abbrev>
                            <abbrev xmlns:xlink="http://www.w3.org/1999/xlink" xlink:title="posterior spine" id="ABBRID0EMSEK" xlink:type="simple">p</abbrev>
                          </td><td rowspan="1" colspan="1">
                            <abbrev xmlns:xlink="http://www.w3.org/1999/xlink" xlink:title="anterior spine" id="ABBRID0EUSEK" xlink:type="simple">a</abbrev>(<abbrev xmlns:xlink="http://www.w3.org/1999/xlink" xlink:title="posterior spine" id="ABBRID0EYSEK" xlink:type="simple">p</abbrev>)</td></tr><tr><td rowspan="1" colspan="1">
                            <bold>3</bold>
                          </td><td rowspan="1" colspan="1">–</td><td rowspan="1" colspan="1">–</td><td rowspan="1" colspan="1">–</td><td rowspan="1" colspan="1">
                            <abbrev xmlns:xlink="http://www.w3.org/1999/xlink" xlink:title="anterior spine" id="ABBRID0EQTEK" xlink:type="simple">a</abbrev>
                            <abbrev xmlns:xlink="http://www.w3.org/1999/xlink" xlink:title="median spine" id="ABBRID0EUTEK" xlink:type="simple">m</abbrev>
                          </td><td rowspan="1" colspan="1">(<abbrev xmlns:xlink="http://www.w3.org/1999/xlink" xlink:title="anterior spine" id="ABBRID0E3TEK" xlink:type="simple">a</abbrev>)<abbrev xmlns:xlink="http://www.w3.org/1999/xlink" xlink:title="median spine" id="ABBRID0EAUEK" xlink:type="simple">m</abbrev></td><td rowspan="1" colspan="1">–</td><td rowspan="1" colspan="1">–</td><td rowspan="1" colspan="1">
                            <abbrev xmlns:xlink="http://www.w3.org/1999/xlink" xlink:title="median spine" id="ABBRID0ENUEK" xlink:type="simple">m</abbrev>
                            <abbrev xmlns:xlink="http://www.w3.org/1999/xlink" xlink:title="posterior spine" id="ABBRID0ERUEK" xlink:type="simple">p</abbrev>
                          </td><td rowspan="1" colspan="1">
                            <abbrev xmlns:xlink="http://www.w3.org/1999/xlink" xlink:title="anterior spine" id="ABBRID0EZUEK" xlink:type="simple">a</abbrev>
                            <abbrev xmlns:xlink="http://www.w3.org/1999/xlink" xlink:title="posterior spine" id="ABBRID0E4UEK" xlink:type="simple">p</abbrev>
                          </td><td rowspan="1" colspan="1">
                            <abbrev xmlns:xlink="http://www.w3.org/1999/xlink" xlink:title="anterior spine" id="ABBRID0EFVEK" xlink:type="simple">a</abbrev>(<abbrev xmlns:xlink="http://www.w3.org/1999/xlink" xlink:title="posterior spine" id="ABBRID0EJVEK" xlink:type="simple">p</abbrev>)</td></tr><tr><td rowspan="1" colspan="1">
                            <bold>4</bold>
                          </td><td rowspan="1" colspan="1">–</td><td rowspan="1" colspan="1">–</td><td rowspan="1" colspan="1">–</td><td rowspan="1" colspan="1">
                            <abbrev xmlns:xlink="http://www.w3.org/1999/xlink" xlink:title="anterior spine" id="ABBRID0EBWEK" xlink:type="simple">a</abbrev>
                            <abbrev xmlns:xlink="http://www.w3.org/1999/xlink" xlink:title="median spine" id="ABBRID0EFWEK" xlink:type="simple">m</abbrev>(<abbrev xmlns:xlink="http://www.w3.org/1999/xlink" xlink:title="posterior spine" id="ABBRID0EJWEK" xlink:type="simple">p</abbrev>)</td><td rowspan="1" colspan="1">(<abbrev xmlns:xlink="http://www.w3.org/1999/xlink" xlink:title="anterior spine" id="ABBRID0ERWEK" xlink:type="simple">a</abbrev>)<abbrev xmlns:xlink="http://www.w3.org/1999/xlink" xlink:title="median spine" id="ABBRID0EVWEK" xlink:type="simple">m</abbrev></td><td rowspan="1" colspan="1">–</td><td rowspan="1" colspan="1">–</td><td rowspan="1" colspan="1">
                            <abbrev xmlns:xlink="http://www.w3.org/1999/xlink" xlink:title="median spine" id="ABBRID0ECXEK" xlink:type="simple">m</abbrev>
                            <abbrev xmlns:xlink="http://www.w3.org/1999/xlink" xlink:title="posterior spine" id="ABBRID0EGXEK" xlink:type="simple">p</abbrev>
                          </td><td rowspan="1" colspan="1">
                            <abbrev xmlns:xlink="http://www.w3.org/1999/xlink" xlink:title="anterior spine" id="ABBRID0EOXEK" xlink:type="simple">a</abbrev>
                            <abbrev xmlns:xlink="http://www.w3.org/1999/xlink" xlink:title="posterior spine" id="ABBRID0ESXEK" xlink:type="simple">p</abbrev>
                          </td><td rowspan="1" colspan="1">
                            <abbrev xmlns:xlink="http://www.w3.org/1999/xlink" xlink:title="anterior spine" id="ABBRID0E1XEK" xlink:type="simple">a</abbrev>
                            <abbrev xmlns:xlink="http://www.w3.org/1999/xlink" xlink:title="posterior spine" id="ABBRID0E5XEK" xlink:type="simple">p</abbrev>
                          </td></tr><tr><td rowspan="1" colspan="1">
                            <bold>5</bold>
                          </td><td rowspan="1" colspan="1">–</td><td rowspan="1" colspan="1">–</td><td rowspan="1" colspan="1">–</td><td rowspan="1" colspan="1">
                            <abbrev xmlns:xlink="http://www.w3.org/1999/xlink" xlink:title="anterior spine" id="ABBRID0EWYEK" xlink:type="simple">a</abbrev>
                            <abbrev xmlns:xlink="http://www.w3.org/1999/xlink" xlink:title="median spine" id="ABBRID0E1YEK" xlink:type="simple">m</abbrev>(<abbrev xmlns:xlink="http://www.w3.org/1999/xlink" xlink:title="posterior spine" id="ABBRID0E5YEK" xlink:type="simple">p</abbrev>)</td><td rowspan="1" colspan="1">(<abbrev xmlns:xlink="http://www.w3.org/1999/xlink" xlink:title="anterior spine" id="ABBRID0EGZEK" xlink:type="simple">a</abbrev>)<abbrev xmlns:xlink="http://www.w3.org/1999/xlink" xlink:title="median spine" id="ABBRID0EKZEK" xlink:type="simple">m</abbrev></td><td rowspan="1" colspan="1">–</td><td rowspan="1" colspan="1">–</td><td rowspan="1" colspan="1">
                            <abbrev xmlns:xlink="http://www.w3.org/1999/xlink" xlink:title="median spine" id="ABBRID0EXZEK" xlink:type="simple">m</abbrev>
                            <abbrev xmlns:xlink="http://www.w3.org/1999/xlink" xlink:title="posterior spine" id="ABBRID0E2ZEK" xlink:type="simple">p</abbrev>
                          </td><td rowspan="1" colspan="1">
                            <abbrev xmlns:xlink="http://www.w3.org/1999/xlink" xlink:title="anterior spine" id="ABBRID0ED1EK" xlink:type="simple">a</abbrev>
                            <abbrev xmlns:xlink="http://www.w3.org/1999/xlink" xlink:title="posterior spine" id="ABBRID0EH1EK" xlink:type="simple">p</abbrev>
                          </td><td rowspan="1" colspan="1">
                            <abbrev xmlns:xlink="http://www.w3.org/1999/xlink" xlink:title="anterior spine" id="ABBRID0EP1EK" xlink:type="simple">a</abbrev>
                            <abbrev xmlns:xlink="http://www.w3.org/1999/xlink" xlink:title="posterior spine" id="ABBRID0ET1EK" xlink:type="simple">p</abbrev>
                          </td></tr><tr><td rowspan="1" colspan="1">
                            <bold>6</bold>
                          </td><td rowspan="1" colspan="1">–</td><td rowspan="1" colspan="1">–</td><td rowspan="1" colspan="1">–</td><td rowspan="1" colspan="1">
                            <abbrev xmlns:xlink="http://www.w3.org/1999/xlink" xlink:title="anterior spine" id="ABBRID0EL2EK" xlink:type="simple">a</abbrev>
                            <abbrev xmlns:xlink="http://www.w3.org/1999/xlink" xlink:title="median spine" id="ABBRID0EP2EK" xlink:type="simple">m</abbrev>(<abbrev xmlns:xlink="http://www.w3.org/1999/xlink" xlink:title="posterior spine" id="ABBRID0ET2EK" xlink:type="simple">p</abbrev>)</td><td rowspan="1" colspan="1">
                            <abbrev xmlns:xlink="http://www.w3.org/1999/xlink" xlink:title="anterior spine" id="ABBRID0E22EK" xlink:type="simple">a</abbrev>
                            <abbrev xmlns:xlink="http://www.w3.org/1999/xlink" xlink:title="median spine" id="ABBRID0E62EK" xlink:type="simple">m</abbrev>
                          </td><td rowspan="1" colspan="1">–</td><td rowspan="1" colspan="1">–</td><td rowspan="1" colspan="1">
                            <abbrev xmlns:xlink="http://www.w3.org/1999/xlink" xlink:title="median spine" id="ABBRID0EN3EK" xlink:type="simple">m</abbrev>
                            <abbrev xmlns:xlink="http://www.w3.org/1999/xlink" xlink:title="posterior spine" id="ABBRID0ER3EK" xlink:type="simple">p</abbrev>
                          </td><td rowspan="1" colspan="1">
                            <abbrev xmlns:xlink="http://www.w3.org/1999/xlink" xlink:title="anterior spine" id="ABBRID0EZ3EK" xlink:type="simple">a</abbrev>
                            <abbrev xmlns:xlink="http://www.w3.org/1999/xlink" xlink:title="posterior spine" id="ABBRID0E43EK" xlink:type="simple">p</abbrev>
                          </td><td rowspan="1" colspan="1">
                            <abbrev xmlns:xlink="http://www.w3.org/1999/xlink" xlink:title="anterior spine" id="ABBRID0EF4EK" xlink:type="simple">a</abbrev>
                            <abbrev xmlns:xlink="http://www.w3.org/1999/xlink" xlink:title="posterior spine" id="ABBRID0EJ4EK" xlink:type="simple">p</abbrev>
                          </td></tr><tr><td rowspan="1" colspan="1">
                            <bold>7</bold>
                          </td><td rowspan="1" colspan="1">–</td><td rowspan="1" colspan="1">–</td><td rowspan="1" colspan="1">–</td><td rowspan="1" colspan="1">
                            <abbrev xmlns:xlink="http://www.w3.org/1999/xlink" xlink:title="anterior spine" id="ABBRID0EB5EK" xlink:type="simple">a</abbrev>
                            <abbrev xmlns:xlink="http://www.w3.org/1999/xlink" xlink:title="median spine" id="ABBRID0EF5EK" xlink:type="simple">m</abbrev>(<abbrev xmlns:xlink="http://www.w3.org/1999/xlink" xlink:title="posterior spine" id="ABBRID0EJ5EK" xlink:type="simple">p</abbrev>)</td><td rowspan="1" colspan="1">
                            <abbrev xmlns:xlink="http://www.w3.org/1999/xlink" xlink:title="anterior spine" id="ABBRID0ER5EK" xlink:type="simple">a</abbrev>
                            <abbrev xmlns:xlink="http://www.w3.org/1999/xlink" xlink:title="median spine" id="ABBRID0EV5EK" xlink:type="simple">m</abbrev>
                          </td><td rowspan="1" colspan="1">–</td><td rowspan="1" colspan="1">–</td><td rowspan="1" colspan="1">(<abbrev xmlns:xlink="http://www.w3.org/1999/xlink" xlink:title="anterior spine" id="ABBRID0ED6EK" xlink:type="simple">a</abbrev>)<abbrev xmlns:xlink="http://www.w3.org/1999/xlink" xlink:title="median spine" id="ABBRID0EH6EK" xlink:type="simple">m</abbrev><abbrev xmlns:xlink="http://www.w3.org/1999/xlink" xlink:title="posterior spine" id="ABBRID0EK6EK" xlink:type="simple">p</abbrev></td><td rowspan="1" colspan="1">
                            <abbrev xmlns:xlink="http://www.w3.org/1999/xlink" xlink:title="anterior spine" id="ABBRID0ER6EK" xlink:type="simple">a</abbrev>
                            <abbrev xmlns:xlink="http://www.w3.org/1999/xlink" xlink:title="posterior spine" id="ABBRID0EV6EK" xlink:type="simple">p</abbrev>
                          </td><td rowspan="1" colspan="1">
                            <abbrev xmlns:xlink="http://www.w3.org/1999/xlink" xlink:title="anterior spine" id="ABBRID0E46EK" xlink:type="simple">a</abbrev>
                            <abbrev xmlns:xlink="http://www.w3.org/1999/xlink" xlink:title="posterior spine" id="ABBRID0EBAFK" xlink:type="simple">p</abbrev>
                          </td></tr><tr><td rowspan="1" colspan="1">
                            <bold>8</bold>
                          </td><td rowspan="1" colspan="1">–</td><td rowspan="1" colspan="1">–</td><td rowspan="1" colspan="1">–</td><td rowspan="1" colspan="1">
                            <abbrev xmlns:xlink="http://www.w3.org/1999/xlink" xlink:title="anterior spine" id="ABBRID0EZAFK" xlink:type="simple">a</abbrev>
                            <abbrev xmlns:xlink="http://www.w3.org/1999/xlink" xlink:title="median spine" id="ABBRID0E4AFK" xlink:type="simple">m</abbrev>(<abbrev xmlns:xlink="http://www.w3.org/1999/xlink" xlink:title="posterior spine" id="ABBRID0EBBFK" xlink:type="simple">p</abbrev>)</td><td rowspan="1" colspan="1">
                            <abbrev xmlns:xlink="http://www.w3.org/1999/xlink" xlink:title="anterior spine" id="ABBRID0EJBFK" xlink:type="simple">a</abbrev>
                            <abbrev xmlns:xlink="http://www.w3.org/1999/xlink" xlink:title="median spine" id="ABBRID0ENBFK" xlink:type="simple">m</abbrev>
                          </td><td rowspan="1" colspan="1">–</td><td rowspan="1" colspan="1">–</td><td rowspan="1" colspan="1">(<abbrev xmlns:xlink="http://www.w3.org/1999/xlink" xlink:title="anterior spine" id="ABBRID0E2BFK" xlink:type="simple">a</abbrev>)<abbrev xmlns:xlink="http://www.w3.org/1999/xlink" xlink:title="median spine" id="ABBRID0E6BFK" xlink:type="simple">m</abbrev><abbrev xmlns:xlink="http://www.w3.org/1999/xlink" xlink:title="posterior spine" id="ABBRID0ECCFK" xlink:type="simple">p</abbrev></td><td rowspan="1" colspan="1">
                            <abbrev xmlns:xlink="http://www.w3.org/1999/xlink" xlink:title="anterior spine" id="ABBRID0EJCFK" xlink:type="simple">a</abbrev>
                            <abbrev xmlns:xlink="http://www.w3.org/1999/xlink" xlink:title="posterior spine" id="ABBRID0ENCFK" xlink:type="simple">p</abbrev>
                          </td><td rowspan="1" colspan="1">
                            <abbrev xmlns:xlink="http://www.w3.org/1999/xlink" xlink:title="anterior spine" id="ABBRID0EVCFK" xlink:type="simple">a</abbrev>
                            <abbrev xmlns:xlink="http://www.w3.org/1999/xlink" xlink:title="posterior spine" id="ABBRID0EZCFK" xlink:type="simple">p</abbrev>
                          </td></tr><tr><td rowspan="1" colspan="1">
                            <bold>9</bold>
                          </td><td rowspan="1" colspan="1">–</td><td rowspan="1" colspan="1">–</td><td rowspan="1" colspan="1">(<abbrev xmlns:xlink="http://www.w3.org/1999/xlink" xlink:title="median spine" id="ABBRID0EODFK" xlink:type="simple">m</abbrev><abbrev xmlns:xlink="http://www.w3.org/1999/xlink" xlink:title="posterior spine" id="ABBRID0ERDFK" xlink:type="simple">p</abbrev>)</td><td rowspan="1" colspan="1">
                            <abbrev xmlns:xlink="http://www.w3.org/1999/xlink" xlink:title="anterior spine" id="ABBRID0EZDFK" xlink:type="simple">a</abbrev>
                            <abbrev xmlns:xlink="http://www.w3.org/1999/xlink" xlink:title="median spine" id="ABBRID0E4DFK" xlink:type="simple">m</abbrev>
                            <abbrev xmlns:xlink="http://www.w3.org/1999/xlink" xlink:title="posterior spine" id="ABBRID0EBEFK" xlink:type="simple">p</abbrev>
                          </td><td rowspan="1" colspan="1">
                            <abbrev xmlns:xlink="http://www.w3.org/1999/xlink" xlink:title="anterior spine" id="ABBRID0EJEFK" xlink:type="simple">a</abbrev>
                            <abbrev xmlns:xlink="http://www.w3.org/1999/xlink" xlink:title="median spine" id="ABBRID0ENEFK" xlink:type="simple">m</abbrev>
                          </td><td rowspan="1" colspan="1">–</td><td rowspan="1" colspan="1">–</td><td rowspan="1" colspan="1">
                            <abbrev xmlns:xlink="http://www.w3.org/1999/xlink" xlink:title="anterior spine" id="ABBRID0E2EFK" xlink:type="simple">a</abbrev>
                            <abbrev xmlns:xlink="http://www.w3.org/1999/xlink" xlink:title="median spine" id="ABBRID0E6EFK" xlink:type="simple">m</abbrev>
                            <abbrev xmlns:xlink="http://www.w3.org/1999/xlink" xlink:title="posterior spine" id="ABBRID0EDFFK" xlink:type="simple">p</abbrev>
                          </td><td rowspan="1" colspan="1">
                            <abbrev xmlns:xlink="http://www.w3.org/1999/xlink" xlink:title="anterior spine" id="ABBRID0ELFFK" xlink:type="simple">a</abbrev>
                            <abbrev xmlns:xlink="http://www.w3.org/1999/xlink" xlink:title="posterior spine" id="ABBRID0EPFFK" xlink:type="simple">p</abbrev>
                          </td><td rowspan="1" colspan="1">
                            <abbrev xmlns:xlink="http://www.w3.org/1999/xlink" xlink:title="anterior spine" id="ABBRID0EXFFK" xlink:type="simple">a</abbrev>
                            <abbrev xmlns:xlink="http://www.w3.org/1999/xlink" xlink:title="posterior spine" id="ABBRID0E2FFK" xlink:type="simple">p</abbrev>
                          </td></tr><tr><td rowspan="1" colspan="1">
                            <bold>10</bold>
                          </td><td rowspan="1" colspan="1">–</td><td rowspan="1" colspan="1">–</td><td rowspan="1" colspan="1">
                            <abbrev xmlns:xlink="http://www.w3.org/1999/xlink" xlink:title="median spine" id="ABBRID0EQGFK" xlink:type="simple">m</abbrev>(<abbrev xmlns:xlink="http://www.w3.org/1999/xlink" xlink:title="posterior spine" id="ABBRID0EUGFK" xlink:type="simple">p</abbrev>)</td><td rowspan="1" colspan="1">
                            <abbrev xmlns:xlink="http://www.w3.org/1999/xlink" xlink:title="anterior spine" id="ABBRID0E3GFK" xlink:type="simple">a</abbrev>
                            <abbrev xmlns:xlink="http://www.w3.org/1999/xlink" xlink:title="median spine" id="ABBRID0EAHFK" xlink:type="simple">m</abbrev>
                            <abbrev xmlns:xlink="http://www.w3.org/1999/xlink" xlink:title="posterior spine" id="ABBRID0EEHFK" xlink:type="simple">p</abbrev>
                          </td><td rowspan="1" colspan="1">
                            <abbrev xmlns:xlink="http://www.w3.org/1999/xlink" xlink:title="anterior spine" id="ABBRID0EMHFK" xlink:type="simple">a</abbrev>
                            <abbrev xmlns:xlink="http://www.w3.org/1999/xlink" xlink:title="median spine" id="ABBRID0EQHFK" xlink:type="simple">m</abbrev>
                          </td><td rowspan="1" colspan="1">–</td><td rowspan="1" colspan="1">–</td><td rowspan="1" colspan="1">
                            <abbrev xmlns:xlink="http://www.w3.org/1999/xlink" xlink:title="anterior spine" id="ABBRID0E5HFK" xlink:type="simple">a</abbrev>
                            <abbrev xmlns:xlink="http://www.w3.org/1999/xlink" xlink:title="median spine" id="ABBRID0ECIFK" xlink:type="simple">m</abbrev>
                            <abbrev xmlns:xlink="http://www.w3.org/1999/xlink" xlink:title="posterior spine" id="ABBRID0EGIFK" xlink:type="simple">p</abbrev>
                          </td><td rowspan="1" colspan="1">
                            <abbrev xmlns:xlink="http://www.w3.org/1999/xlink" xlink:title="anterior spine" id="ABBRID0EOIFK" xlink:type="simple">a</abbrev>
                            <abbrev xmlns:xlink="http://www.w3.org/1999/xlink" xlink:title="posterior spine" id="ABBRID0ESIFK" xlink:type="simple">p</abbrev>
                          </td><td rowspan="1" colspan="1">
                            <abbrev xmlns:xlink="http://www.w3.org/1999/xlink" xlink:title="anterior spine" id="ABBRID0E1IFK" xlink:type="simple">a</abbrev>
                            <abbrev xmlns:xlink="http://www.w3.org/1999/xlink" xlink:title="posterior spine" id="ABBRID0E5IFK" xlink:type="simple">p</abbrev>
                          </td></tr><tr><td rowspan="1" colspan="1">
                            <bold>11</bold>
                          </td><td rowspan="1" colspan="1">–</td><td rowspan="1" colspan="1">–</td><td rowspan="1" colspan="1">
                            <abbrev xmlns:xlink="http://www.w3.org/1999/xlink" xlink:title="median spine" id="ABBRID0ETJFK" xlink:type="simple">m</abbrev>
                            <abbrev xmlns:xlink="http://www.w3.org/1999/xlink" xlink:title="posterior spine" id="ABBRID0EXJFK" xlink:type="simple">p</abbrev>
                          </td><td rowspan="1" colspan="1">
                            <abbrev xmlns:xlink="http://www.w3.org/1999/xlink" xlink:title="anterior spine" id="ABBRID0E6JFK" xlink:type="simple">a</abbrev>
                            <abbrev xmlns:xlink="http://www.w3.org/1999/xlink" xlink:title="median spine" id="ABBRID0EDKFK" xlink:type="simple">m</abbrev>
                            <abbrev xmlns:xlink="http://www.w3.org/1999/xlink" xlink:title="posterior spine" id="ABBRID0EHKFK" xlink:type="simple">p</abbrev>
                          </td><td rowspan="1" colspan="1">
                            <abbrev xmlns:xlink="http://www.w3.org/1999/xlink" xlink:title="anterior spine" id="ABBRID0EPKFK" xlink:type="simple">a</abbrev>
                            <abbrev xmlns:xlink="http://www.w3.org/1999/xlink" xlink:title="median spine" id="ABBRID0ETKFK" xlink:type="simple">m</abbrev>
                          </td><td rowspan="1" colspan="1">–</td><td rowspan="1" colspan="1">–</td><td rowspan="1" colspan="1">
                            <abbrev xmlns:xlink="http://www.w3.org/1999/xlink" xlink:title="anterior spine" id="ABBRID0EBLFK" xlink:type="simple">a</abbrev>
                            <abbrev xmlns:xlink="http://www.w3.org/1999/xlink" xlink:title="median spine" id="ABBRID0EFLFK" xlink:type="simple">m</abbrev>
                            <abbrev xmlns:xlink="http://www.w3.org/1999/xlink" xlink:title="posterior spine" id="ABBRID0EJLFK" xlink:type="simple">p</abbrev>
                          </td><td rowspan="1" colspan="1">
                            <abbrev xmlns:xlink="http://www.w3.org/1999/xlink" xlink:title="anterior spine" id="ABBRID0ERLFK" xlink:type="simple">a</abbrev>
                            <abbrev xmlns:xlink="http://www.w3.org/1999/xlink" xlink:title="posterior spine" id="ABBRID0EVLFK" xlink:type="simple">p</abbrev>
                          </td><td rowspan="1" colspan="1">
                            <abbrev xmlns:xlink="http://www.w3.org/1999/xlink" xlink:title="anterior spine" id="ABBRID0E4LFK" xlink:type="simple">a</abbrev>
                            <abbrev xmlns:xlink="http://www.w3.org/1999/xlink" xlink:title="posterior spine" id="ABBRID0EBMFK" xlink:type="simple">p</abbrev>
                          </td></tr><tr><td rowspan="1" colspan="1">
                            <bold>12</bold>
                          </td><td rowspan="1" colspan="1">–</td><td rowspan="1" colspan="1">–</td><td rowspan="1" colspan="1">(<abbrev xmlns:xlink="http://www.w3.org/1999/xlink" xlink:title="anterior spine" id="ABBRID0EWMFK" xlink:type="simple">a</abbrev>)<abbrev xmlns:xlink="http://www.w3.org/1999/xlink" xlink:title="median spine" id="ABBRID0E1MFK" xlink:type="simple">m</abbrev><abbrev xmlns:xlink="http://www.w3.org/1999/xlink" xlink:title="posterior spine" id="ABBRID0E4MFK" xlink:type="simple">p</abbrev></td><td rowspan="1" colspan="1">
                            <abbrev xmlns:xlink="http://www.w3.org/1999/xlink" xlink:title="anterior spine" id="ABBRID0EENFK" xlink:type="simple">a</abbrev>
                            <abbrev xmlns:xlink="http://www.w3.org/1999/xlink" xlink:title="median spine" id="ABBRID0EINFK" xlink:type="simple">m</abbrev>
                            <abbrev xmlns:xlink="http://www.w3.org/1999/xlink" xlink:title="posterior spine" id="ABBRID0EMNFK" xlink:type="simple">p</abbrev>
                          </td><td rowspan="1" colspan="1">
                            <abbrev xmlns:xlink="http://www.w3.org/1999/xlink" xlink:title="anterior spine" id="ABBRID0EUNFK" xlink:type="simple">a</abbrev>
                            <abbrev xmlns:xlink="http://www.w3.org/1999/xlink" xlink:title="median spine" id="ABBRID0EYNFK" xlink:type="simple">m</abbrev>
                          </td><td rowspan="1" colspan="1">(<abbrev xmlns:xlink="http://www.w3.org/1999/xlink" xlink:title="anterior spine" id="ABBRID0EAOFK" xlink:type="simple">a</abbrev>)</td><td rowspan="1" colspan="1">–</td><td rowspan="1" colspan="1">
                            <abbrev xmlns:xlink="http://www.w3.org/1999/xlink" xlink:title="anterior spine" id="ABBRID0ELOFK" xlink:type="simple">a</abbrev>
                            <abbrev xmlns:xlink="http://www.w3.org/1999/xlink" xlink:title="median spine" id="ABBRID0EPOFK" xlink:type="simple">m</abbrev>
                            <abbrev xmlns:xlink="http://www.w3.org/1999/xlink" xlink:title="posterior spine" id="ABBRID0ETOFK" xlink:type="simple">p</abbrev>
                          </td><td rowspan="1" colspan="1">
                            <abbrev xmlns:xlink="http://www.w3.org/1999/xlink" xlink:title="posterior spine" id="ABBRID0E2OFK" xlink:type="simple">p</abbrev>
                          </td><td rowspan="1" colspan="1">
                            <abbrev xmlns:xlink="http://www.w3.org/1999/xlink" xlink:title="posterior spine" id="ABBRID0EDPFK" xlink:type="simple">p</abbrev>
                          </td></tr><tr><td rowspan="1" colspan="1">
                            <bold>13</bold>
                          </td><td rowspan="1" colspan="1">–</td><td rowspan="1" colspan="1">(<abbrev xmlns:xlink="http://www.w3.org/1999/xlink" xlink:title="median spine" id="ABBRID0EVPFK" xlink:type="simple">m</abbrev>)</td><td rowspan="1" colspan="1">
                            <abbrev xmlns:xlink="http://www.w3.org/1999/xlink" xlink:title="anterior spine" id="ABBRID0E4PFK" xlink:type="simple">a</abbrev>
                            <abbrev xmlns:xlink="http://www.w3.org/1999/xlink" xlink:title="median spine" id="ABBRID0EBQFK" xlink:type="simple">m</abbrev>
                            <abbrev xmlns:xlink="http://www.w3.org/1999/xlink" xlink:title="posterior spine" id="ABBRID0EFQFK" xlink:type="simple">p</abbrev>
                          </td><td rowspan="1" colspan="1">
                            <abbrev xmlns:xlink="http://www.w3.org/1999/xlink" xlink:title="anterior spine" id="ABBRID0ENQFK" xlink:type="simple">a</abbrev>
                            <abbrev xmlns:xlink="http://www.w3.org/1999/xlink" xlink:title="median spine" id="ABBRID0ERQFK" xlink:type="simple">m</abbrev>
                            <abbrev xmlns:xlink="http://www.w3.org/1999/xlink" xlink:title="posterior spine" id="ABBRID0EVQFK" xlink:type="simple">p</abbrev>
                          </td><td rowspan="1" colspan="1">
                            <abbrev xmlns:xlink="http://www.w3.org/1999/xlink" xlink:title="anterior spine" id="ABBRID0E4QFK" xlink:type="simple">a</abbrev>
                            <abbrev xmlns:xlink="http://www.w3.org/1999/xlink" xlink:title="median spine" id="ABBRID0EBRFK" xlink:type="simple">m</abbrev>
                          </td><td rowspan="1" colspan="1">
                            <abbrev xmlns:xlink="http://www.w3.org/1999/xlink" xlink:title="anterior spine" id="ABBRID0EJRFK" xlink:type="simple">a</abbrev>
                          </td><td rowspan="1" colspan="1">–</td><td rowspan="1" colspan="1">
                            <abbrev xmlns:xlink="http://www.w3.org/1999/xlink" xlink:title="anterior spine" id="ABBRID0EURFK" xlink:type="simple">a</abbrev>
                            <abbrev xmlns:xlink="http://www.w3.org/1999/xlink" xlink:title="median spine" id="ABBRID0EYRFK" xlink:type="simple">m</abbrev>
                            <abbrev xmlns:xlink="http://www.w3.org/1999/xlink" xlink:title="posterior spine" id="ABBRID0E3RFK" xlink:type="simple">p</abbrev>
                          </td><td rowspan="1" colspan="1">
                            <abbrev xmlns:xlink="http://www.w3.org/1999/xlink" xlink:title="posterior spine" id="ABBRID0EESFK" xlink:type="simple">p</abbrev>
                          </td><td rowspan="1" colspan="1">
                            <abbrev xmlns:xlink="http://www.w3.org/1999/xlink" xlink:title="posterior spine" id="ABBRID0EMSFK" xlink:type="simple">p</abbrev>
                          </td></tr><tr><td rowspan="1" colspan="1">
                            <bold>14</bold>
                          </td><td rowspan="1" colspan="1">–</td><td rowspan="1" colspan="1">
                            <abbrev xmlns:xlink="http://www.w3.org/1999/xlink" xlink:title="median spine" id="ABBRID0E5SFK" xlink:type="simple">m</abbrev>
                          </td><td rowspan="1" colspan="1">
                            <abbrev xmlns:xlink="http://www.w3.org/1999/xlink" xlink:title="anterior spine" id="ABBRID0EGTFK" xlink:type="simple">a</abbrev>
                            <abbrev xmlns:xlink="http://www.w3.org/1999/xlink" xlink:title="median spine" id="ABBRID0EKTFK" xlink:type="simple">m</abbrev>
                            <abbrev xmlns:xlink="http://www.w3.org/1999/xlink" xlink:title="posterior spine" id="ABBRID0EOTFK" xlink:type="simple">p</abbrev>
                          </td><td rowspan="1" colspan="1">
                            <abbrev xmlns:xlink="http://www.w3.org/1999/xlink" xlink:title="anterior spine" id="ABBRID0EWTFK" xlink:type="simple">a</abbrev>
                            <abbrev xmlns:xlink="http://www.w3.org/1999/xlink" xlink:title="median spine" id="ABBRID0E1TFK" xlink:type="simple">m</abbrev>
                            <abbrev xmlns:xlink="http://www.w3.org/1999/xlink" xlink:title="posterior spine" id="ABBRID0E5TFK" xlink:type="simple">p</abbrev>
                          </td><td rowspan="1" colspan="1">
                            <abbrev xmlns:xlink="http://www.w3.org/1999/xlink" xlink:title="median spine" id="ABBRID0EGUFK" xlink:type="simple">m</abbrev>
                          </td><td rowspan="1" colspan="1">
                            <abbrev xmlns:xlink="http://www.w3.org/1999/xlink" xlink:title="anterior spine" id="ABBRID0EOUFK" xlink:type="simple">a</abbrev>
                          </td><td rowspan="1" colspan="1">–</td><td rowspan="1" colspan="1">
                            <abbrev xmlns:xlink="http://www.w3.org/1999/xlink" xlink:title="anterior spine" id="ABBRID0EZUFK" xlink:type="simple">a</abbrev>
                            <abbrev xmlns:xlink="http://www.w3.org/1999/xlink" xlink:title="median spine" id="ABBRID0E4UFK" xlink:type="simple">m</abbrev>
                            <abbrev xmlns:xlink="http://www.w3.org/1999/xlink" xlink:title="posterior spine" id="ABBRID0EBVFK" xlink:type="simple">p</abbrev>
                          </td><td rowspan="1" colspan="1">
                            <abbrev xmlns:xlink="http://www.w3.org/1999/xlink" xlink:title="posterior spine" id="ABBRID0EJVFK" xlink:type="simple">p</abbrev>
                          </td><td rowspan="1" colspan="1">(<abbrev xmlns:xlink="http://www.w3.org/1999/xlink" xlink:title="posterior spine" id="ABBRID0ERVFK" xlink:type="simple">p</abbrev>)</td></tr><tr><td rowspan="1" colspan="1">
                            <bold>15</bold>
                          </td><td rowspan="1" colspan="1">–</td><td rowspan="1" colspan="1">
                            <abbrev xmlns:xlink="http://www.w3.org/1999/xlink" xlink:title="median spine" id="ABBRID0EDWFK" xlink:type="simple">m</abbrev>
                          </td><td rowspan="1" colspan="1">
                            <abbrev xmlns:xlink="http://www.w3.org/1999/xlink" xlink:title="anterior spine" id="ABBRID0ELWFK" xlink:type="simple">a</abbrev>
                            <abbrev xmlns:xlink="http://www.w3.org/1999/xlink" xlink:title="median spine" id="ABBRID0EPWFK" xlink:type="simple">m</abbrev>
                            <abbrev xmlns:xlink="http://www.w3.org/1999/xlink" xlink:title="posterior spine" id="ABBRID0ETWFK" xlink:type="simple">p</abbrev>
                          </td><td rowspan="1" colspan="1">
                            <abbrev xmlns:xlink="http://www.w3.org/1999/xlink" xlink:title="anterior spine" id="ABBRID0E2WFK" xlink:type="simple">a</abbrev>
                            <abbrev xmlns:xlink="http://www.w3.org/1999/xlink" xlink:title="median spine" id="ABBRID0E6WFK" xlink:type="simple">m</abbrev>
                          </td><td rowspan="1" colspan="1">–</td><td rowspan="1" colspan="1">
                            <abbrev xmlns:xlink="http://www.w3.org/1999/xlink" xlink:title="anterior spine" id="ABBRID0EKXFK" xlink:type="simple">a</abbrev>
                          </td><td rowspan="1" colspan="1">–</td><td rowspan="1" colspan="1">
                            <abbrev xmlns:xlink="http://www.w3.org/1999/xlink" xlink:title="anterior spine" id="ABBRID0EVXFK" xlink:type="simple">a</abbrev>
                            <abbrev xmlns:xlink="http://www.w3.org/1999/xlink" xlink:title="median spine" id="ABBRID0EZXFK" xlink:type="simple">m</abbrev>
                            <abbrev xmlns:xlink="http://www.w3.org/1999/xlink" xlink:title="posterior spine" id="ABBRID0E4XFK" xlink:type="simple">p</abbrev>
                          </td><td rowspan="1" colspan="1">(<abbrev xmlns:xlink="http://www.w3.org/1999/xlink" xlink:title="posterior spine" id="ABBRID0EFYFK" xlink:type="simple">p</abbrev>)</td><td rowspan="1" colspan="1">–</td></tr></tbody></table></table-wrap><p>
                    <italic>Male gonopods.</italic> Uni-articulated.</p><p>
                    <italic>Female gonopods.</italic> Basal article with two conical spurs on each side, their apical edge serrated (Fig. <xref ref-type="fig" rid="F16">16B</xref>). With 6–13 (mostly 8) ventrolateral setae with nearly the same length. No dorsomedial setae. Article II with 3–4 (mostly 3) dorsolateral setae, stout, straight and fairly long, evenly distributed over the whole length of the article. Ventrolaterally with 4–6 (mostly 6) setae without characteristic arrangement. Article III with 1 dorsolateral seta, 1 ventrolateral, 1 ventral and 2 ventromedial setae. Claw tridentated, dorsal denticle longer than the ventral denticle. At high magnification (<abbrev xmlns:xlink="http://www.w3.org/1999/xlink" xlink:title="scanning electron micrographs" id="ABBRID0EYYFK" xlink:type="simple">SEM</abbrev>) with distinct pores of glandulae.</p></tp:treatment-sec><tp:treatment-sec sec-type="distribution" id="SECID0E3YFK"><title>Distribution.</title><p>Widespread in Europe. The species has been recorded from several more or less precise Spanish localities (Fig. <xref ref-type="fig" rid="F17">17</xref>): Granada (<xref ref-type="bibr" rid="B39">Meinert 1872</xref>, <xref ref-type="bibr" rid="B4">Attems 1927</xref>); Cerro del Mirador, Sevilla (<xref ref-type="bibr" rid="B5">Attems 1952</xref>); Av. del Roquer, Chiribel, Albox, Almería (<xref ref-type="bibr" rid="B41">Serra 1980</xref>, <xref ref-type="bibr" rid="B42">1982</xref>); Mestas de Con, Asturias (<xref ref-type="bibr" rid="B42">Serra 1982</xref>).</p><p>All current records of <italic><tp:taxon-name><tp:taxon-name-part taxon-name-part-type="genus" reg="Lithobius">L.</tp:taxon-name-part> <tp:taxon-name-part taxon-name-part-type="species" reg="crassipes">crassipes</tp:taxon-name-part></tp:taxon-name></italic> on the Iberian Peninsula are doubtful and need further verification (see discussion above). Some records from the literature have been assigned here to <italic><tp:taxon-name><tp:taxon-name-part taxon-name-part-type="genus" reg="Lithobius">L.</tp:taxon-name-part> <tp:taxon-name-part taxon-name-part-type="species" reg="crassipesoides">crassipesoides</tp:taxon-name-part></tp:taxon-name></italic> sp. n. or <italic><tp:taxon-name><tp:taxon-name-part taxon-name-part-type="genus" reg="Lithobius">L.</tp:taxon-name-part> <tp:taxon-name-part taxon-name-part-type="species" reg="morenoi">morenoi</tp:taxon-name-part></tp:taxon-name></italic>.</p><!--PageBreak--></tp:treatment-sec><tp:treatment-sec><!--Section generated to contain objects referenced in tp:taxon-treatment.--><fig id="F1" position="float" orientation="portrait"><label>Figure 1.</label><caption><p>Results of the mitochondrial cytochrome c oxidase I (<abbrev xmlns:xlink="http://www.w3.org/1999/xlink" xlink:title="cytochrome c oxidase subunit I" id="ABBRID0E1RAG" xlink:type="simple">COI</abbrev>) analysis. Maximum likelihood tree, 1000 bootstrap replicates. Scale bar = substitutions per site.</p></caption><graphic xmlns:xlink="http://www.w3.org/1999/xlink" xlink:href="zookeys-681-001-g001.jpg" position="float" orientation="portrait" xlink:type="simple" id="oo_140977.jpg"/></fig><fig id="F2" position="float" orientation="portrait"><label>Figure 2.</label><caption><p>Body length (mm) of males and females of <italic><tp:taxon-name><tp:taxon-name-part taxon-name-part-type="genus" reg="Lithobius">Lithobius</tp:taxon-name-part> <tp:taxon-name-part taxon-name-part-type="species" reg="crassipesoides">crassipesoides</tp:taxon-name-part></tp:taxon-name></italic> sp. n. (Spain) and <italic><tp:taxon-name><tp:taxon-name-part taxon-name-part-type="genus" reg="Lithobius">L.</tp:taxon-name-part> <tp:taxon-name-part taxon-name-part-type="species" reg="crassipes">crassipes</tp:taxon-name-part></tp:taxon-name></italic> (Germany and France).</p></caption><graphic xmlns:xlink="http://www.w3.org/1999/xlink" xlink:href="zookeys-681-001-g002.jpg" position="float" orientation="portrait" xlink:type="simple" id="oo_140978.jpg"/></fig><fig id="F3" position="float" orientation="portrait"><label>Figure 3.</label><caption><p>Head length (mm) of males and females of <italic><tp:taxon-name><tp:taxon-name-part taxon-name-part-type="genus" reg="Lithobius">Lithobius</tp:taxon-name-part> <tp:taxon-name-part taxon-name-part-type="species" reg="crassipesoides">crassipesoides</tp:taxon-name-part></tp:taxon-name></italic> sp. n. (Spain) and <italic><tp:taxon-name><tp:taxon-name-part taxon-name-part-type="genus" reg="Lithobius">L.</tp:taxon-name-part> <tp:taxon-name-part taxon-name-part-type="species" reg="crassipes">crassipes</tp:taxon-name-part></tp:taxon-name></italic> (Germany).</p></caption><graphic xmlns:xlink="http://www.w3.org/1999/xlink" xlink:href="zookeys-681-001-g003.jpg" position="float" orientation="portrait" xlink:type="simple" id="oo_140979.jpg"/></fig><fig id="F4" position="float" orientation="portrait"><label>Figure 4.</label><caption><p>Antennae length (mm) of males and females of <italic><tp:taxon-name><tp:taxon-name-part taxon-name-part-type="genus" reg="Lithobius">Lithobius</tp:taxon-name-part> <tp:taxon-name-part taxon-name-part-type="species" reg="crassipesoides">crassipesoides</tp:taxon-name-part></tp:taxon-name></italic> sp. n. (Spain) and <italic><tp:taxon-name><tp:taxon-name-part taxon-name-part-type="genus" reg="Lithobius">L.</tp:taxon-name-part> <tp:taxon-name-part taxon-name-part-type="species" reg="crassipes">crassipes</tp:taxon-name-part></tp:taxon-name></italic> (Germany and France).</p></caption><graphic xmlns:xlink="http://www.w3.org/1999/xlink" xlink:href="zookeys-681-001-g004.jpg" position="float" orientation="portrait" xlink:type="simple" id="oo_140980.jpg"/></fig><fig id="F5" position="float" orientation="portrait"><label>Figure 5.</label><caption><p>Number of ocelli in males and females of <italic><tp:taxon-name><tp:taxon-name-part taxon-name-part-type="genus" reg="Lithobius">Lithobius</tp:taxon-name-part> <tp:taxon-name-part taxon-name-part-type="species" reg="crassipesoides">crassipesoides</tp:taxon-name-part></tp:taxon-name></italic> sp. n. (Spain) and <italic><tp:taxon-name><tp:taxon-name-part taxon-name-part-type="genus" reg="Lithobius">L.</tp:taxon-name-part> <tp:taxon-name-part taxon-name-part-type="species" reg="crassipes">crassipes</tp:taxon-name-part></tp:taxon-name></italic> (Germany and France).</p></caption><graphic xmlns:xlink="http://www.w3.org/1999/xlink" xlink:href="zookeys-681-001-g005.jpg" position="float" orientation="portrait" xlink:type="simple" id="oo_140981.jpg"/></fig><fig id="F6" position="float" orientation="portrait"><label>Figure 6.</label><caption><p>Number of coxal pores on legpair 12–15 in males and females of <italic><tp:taxon-name><tp:taxon-name-part taxon-name-part-type="genus" reg="Lithobius">Lithobius</tp:taxon-name-part> <tp:taxon-name-part taxon-name-part-type="species" reg="crassipesoides">crassipesoides</tp:taxon-name-part></tp:taxon-name></italic> sp. n. (Spain) and <italic><tp:taxon-name><tp:taxon-name-part taxon-name-part-type="genus" reg="Lithobius">L.</tp:taxon-name-part> <tp:taxon-name-part taxon-name-part-type="species" reg="crassipes">crassipes</tp:taxon-name-part></tp:taxon-name></italic> (Germany).</p></caption><graphic xmlns:xlink="http://www.w3.org/1999/xlink" xlink:href="zookeys-681-001-g006.jpg" position="float" orientation="portrait" xlink:type="simple" id="oo_140982.jpg"/></fig><fig id="F7" position="float" orientation="portrait"><label>Figure 7.</label><caption><p>Start of the anterior dorsal spine of prefemur in males and females of <italic><tp:taxon-name><tp:taxon-name-part taxon-name-part-type="genus" reg="Lithobius">Lithobius</tp:taxon-name-part> <tp:taxon-name-part taxon-name-part-type="species" reg="crassipesoides">crassipesoides</tp:taxon-name-part></tp:taxon-name></italic> sp. n. (Spain) and <italic><tp:taxon-name><tp:taxon-name-part taxon-name-part-type="genus" reg="Lithobius">L.</tp:taxon-name-part> <tp:taxon-name-part taxon-name-part-type="species" reg="crassipes">crassipes</tp:taxon-name-part></tp:taxon-name></italic> (Germany and France). The <abbrev xmlns:xlink="http://www.w3.org/1999/xlink" xlink:title="anterior dorsal spine" id="ABBRID0EF3CI" xlink:type="simple">DaP</abbrev> spine has been recorded on each leg of each specimen in French material: this explains the 0.5 graduation in this case (<abbrev xmlns:xlink="http://www.w3.org/1999/xlink" xlink:title="anterior dorsal spine" id="ABBRID0EJ3CI" xlink:type="simple">DaP</abbrev> being sometimes present on one side only).</p></caption><graphic xmlns:xlink="http://www.w3.org/1999/xlink" xlink:href="zookeys-681-001-g007.jpg" position="float" orientation="portrait" xlink:type="simple" id="oo_140983.jpg"/></fig><fig id="F8" position="float" orientation="portrait"><label>Figure 8.</label><caption><p>Legpair where the median ventral trochanter spine starts in males and females of <italic><tp:taxon-name><tp:taxon-name-part taxon-name-part-type="genus" reg="Lithobius">Lithobius</tp:taxon-name-part> <tp:taxon-name-part taxon-name-part-type="species" reg="crassipesoides">crassipesoides</tp:taxon-name-part></tp:taxon-name></italic> sp. n. (Spain) and <italic><tp:taxon-name><tp:taxon-name-part taxon-name-part-type="genus" reg="Lithobius">L.</tp:taxon-name-part> <tp:taxon-name-part taxon-name-part-type="species" reg="crassipes">crassipes</tp:taxon-name-part></tp:taxon-name></italic> (Germany).</p></caption><graphic xmlns:xlink="http://www.w3.org/1999/xlink" xlink:href="zookeys-681-001-g008.jpg" position="float" orientation="portrait" xlink:type="simple" id="oo_140984.jpg"/></fig><fig id="F9" position="float" orientation="portrait"><label>Figure 9.</label><caption><p>Canonical variate analysis of morphometric data showing factors one and two, using all morphometric characters of <italic><tp:taxon-name><tp:taxon-name-part taxon-name-part-type="genus" reg="Lithobius">Lithobius</tp:taxon-name-part> <tp:taxon-name-part taxon-name-part-type="species" reg="crassipesoides">crassipesoides</tp:taxon-name-part></tp:taxon-name></italic> sp. n. from Spain and <italic><tp:taxon-name><tp:taxon-name-part taxon-name-part-type="genus" reg="Lithobius">L.</tp:taxon-name-part> <tp:taxon-name-part taxon-name-part-type="species" reg="crassipes">crassipes</tp:taxon-name-part></tp:taxon-name></italic> from Germany. The specimen <named-content xmlns:xlink="http://www.w3.org/1999/xlink" content-type="dwc:institutional_code" xlink:type="simple">SMNG</named-content> VNR15170-2 b with an extraordinary position within the <abbrev xmlns:xlink="http://www.w3.org/1999/xlink" xlink:title="canonical variate analysis" id="ABBRID0ET2DI" xlink:type="simple">CVA</abbrev> is marked with an arrow.</p></caption><graphic xmlns:xlink="http://www.w3.org/1999/xlink" xlink:href="zookeys-681-001-g009.jpg" position="float" orientation="portrait" xlink:type="simple" id="oo_140985.jpg"/></fig><fig id="F10" position="float" orientation="portrait"><label>Figure 10.</label><caption><p>Canonical variate analysis of morphometric data showing factors two and three, using all morphometric characters of <italic><tp:taxon-name><tp:taxon-name-part taxon-name-part-type="genus" reg="Lithobius">Lithobius</tp:taxon-name-part> <tp:taxon-name-part taxon-name-part-type="species" reg="crassipesoides">crassipesoides</tp:taxon-name-part></tp:taxon-name></italic> sp. n. from Spain and <italic><tp:taxon-name><tp:taxon-name-part taxon-name-part-type="genus" reg="Lithobius">L.</tp:taxon-name-part> <tp:taxon-name-part taxon-name-part-type="species" reg="crassipes">crassipes</tp:taxon-name-part></tp:taxon-name></italic> from Germany.</p></caption><graphic xmlns:xlink="http://www.w3.org/1999/xlink" xlink:href="zookeys-681-001-g010.jpg" position="float" orientation="portrait" xlink:type="simple" id="oo_140986.jpg"/></fig><fig id="F11" position="float" orientation="portrait"><label>Figure 11.</label><caption><p>Canonical variate analysis of morphometric data of <italic><tp:taxon-name><tp:taxon-name-part taxon-name-part-type="genus" reg="Lithobius">Lithobius</tp:taxon-name-part> <tp:taxon-name-part taxon-name-part-type="species" reg="crassipesoides">crassipesoides</tp:taxon-name-part></tp:taxon-name></italic> sp. n. from Spain and <italic><tp:taxon-name><tp:taxon-name-part taxon-name-part-type="genus" reg="Lithobius">L.</tp:taxon-name-part> <tp:taxon-name-part taxon-name-part-type="species" reg="crassipes">crassipes</tp:taxon-name-part></tp:taxon-name></italic> from Germany, showing factors one and two. Only characters with high separating power have been included. The specimen <named-content xmlns:xlink="http://www.w3.org/1999/xlink" content-type="dwc:institutional_code" xlink:type="simple">SMNG</named-content> VNR15170-2 b with an extraordinary position within the <abbrev xmlns:xlink="http://www.w3.org/1999/xlink" xlink:title="canonical variate analysis" id="ABBRID0E3AAK" xlink:type="simple">CVA</abbrev> is marked with an arrow.</p></caption><graphic xmlns:xlink="http://www.w3.org/1999/xlink" xlink:href="zookeys-681-001-g011.jpg" position="float" orientation="portrait" xlink:type="simple" id="oo_140987.jpg"/></fig><fig id="F12" position="float" orientation="portrait"><label>Figure 12.</label><caption><p>Adult males, dorsal view <bold>A</bold> <italic><tp:taxon-name><tp:taxon-name-part taxon-name-part-type="genus" reg="Lithobius">Lithobius</tp:taxon-name-part> <tp:taxon-name-part taxon-name-part-type="species" reg="crassipesoides">crassipesoides</tp:taxon-name-part></tp:taxon-name></italic> sp. n. (<named-content xmlns:xlink="http://www.w3.org/1999/xlink" content-type="dwc:institutional_code" xlink:type="simple">SMNG</named-content> VNR14828) <bold>B</bold> <italic><tp:taxon-name><tp:taxon-name-part taxon-name-part-type="genus" reg="Lithobius">L.</tp:taxon-name-part> <tp:taxon-name-part taxon-name-part-type="species" reg="crassipes">crassipes</tp:taxon-name-part></tp:taxon-name></italic> (<named-content xmlns:xlink="http://www.w3.org/1999/xlink" content-type="dwc:institutional_code" xlink:type="simple">SMNG</named-content> VNR15171). Scale bars: 2 mm (<bold>A, B</bold>).</p></caption><graphic xmlns:xlink="http://www.w3.org/1999/xlink" xlink:href="zookeys-681-001-g012.jpg" position="float" orientation="portrait" xlink:type="simple" id="oo_140988.jpg"/></fig><fig id="F13" position="float" orientation="portrait"><label>Figure 13.</label><caption><p>Adult males, anterior body, dorsal view <bold>A</bold> <italic><tp:taxon-name><tp:taxon-name-part taxon-name-part-type="genus" reg="Lithobius">Lithobius</tp:taxon-name-part> <tp:taxon-name-part taxon-name-part-type="species" reg="crassipesoides">crassipesoides</tp:taxon-name-part></tp:taxon-name></italic> sp. n. (<named-content xmlns:xlink="http://www.w3.org/1999/xlink" content-type="dwc:institutional_code" xlink:type="simple">SMNG</named-content> VNR14828) <bold>B</bold> <italic><tp:taxon-name><tp:taxon-name-part taxon-name-part-type="genus" reg="Lithobius">L.</tp:taxon-name-part> <tp:taxon-name-part taxon-name-part-type="species" reg="crassipes">crassipes</tp:taxon-name-part></tp:taxon-name></italic> (<named-content xmlns:xlink="http://www.w3.org/1999/xlink" content-type="dwc:institutional_code" xlink:type="simple">SMNG</named-content> VNR15171). Scale bars: 0.5 mm (<bold>A, B</bold>).</p></caption><graphic xmlns:xlink="http://www.w3.org/1999/xlink" xlink:href="zookeys-681-001-g013.jpg" position="float" orientation="portrait" xlink:type="simple" id="oo_140989.jpg"/></fig><fig id="F14" position="float" orientation="portrait"><label>Figure 14.</label><caption><p>Coxosternum, ventral view <bold>A</bold> <italic><tp:taxon-name><tp:taxon-name-part taxon-name-part-type="genus" reg="Lithobius">Lithobius</tp:taxon-name-part> <tp:taxon-name-part taxon-name-part-type="species" reg="crassipesoides">crassipesoides</tp:taxon-name-part></tp:taxon-name></italic> sp. n. (<named-content xmlns:xlink="http://www.w3.org/1999/xlink" content-type="dwc:institutional_code" xlink:type="simple">MZNA</named-content> 138944) <bold>B</bold> <italic><tp:taxon-name><tp:taxon-name-part taxon-name-part-type="genus" reg="Lithobius">L.</tp:taxon-name-part> <tp:taxon-name-part taxon-name-part-type="species" reg="crassipes">crassipes</tp:taxon-name-part></tp:taxon-name></italic> (<named-content xmlns:xlink="http://www.w3.org/1999/xlink" content-type="dwc:institutional_code" xlink:type="simple">SMNG</named-content> VNR015171). Scale bars: 0.1 mm (<bold>A, B</bold>).</p></caption><graphic xmlns:xlink="http://www.w3.org/1999/xlink" xlink:href="zookeys-681-001-g014.jpg" position="float" orientation="portrait" xlink:type="simple" id="oo_140990.jpg"/></fig><fig id="F15" position="float" orientation="portrait"><label>Figure 15.</label><caption><p>Tibia of male legpair 15, dorsal view <bold>A</bold> <italic><tp:taxon-name><tp:taxon-name-part taxon-name-part-type="genus" reg="Lithobius">Lithobius</tp:taxon-name-part> <tp:taxon-name-part taxon-name-part-type="species" reg="crassipesoides">crassipesoides</tp:taxon-name-part></tp:taxon-name></italic> sp. n. (<named-content xmlns:xlink="http://www.w3.org/1999/xlink" content-type="dwc:institutional_code" xlink:type="simple">SMNG</named-content> VNR14773), right leg <bold>B</bold> <italic><tp:taxon-name><tp:taxon-name-part taxon-name-part-type="genus" reg="Lithobius">L.</tp:taxon-name-part> <tp:taxon-name-part taxon-name-part-type="species" reg="crassipes">crassipes</tp:taxon-name-part></tp:taxon-name></italic> (<named-content xmlns:xlink="http://www.w3.org/1999/xlink" content-type="dwc:institutional_code" xlink:type="simple">SMNG</named-content> VNR10335), left leg. Abbreviations: <abbrev xmlns:xlink="http://www.w3.org/1999/xlink" xlink:title="femur" id="ABBRID0EUQDK" xlink:type="simple">F</abbrev> = femur; <abbrev xmlns:xlink="http://www.w3.org/1999/xlink" xlink:title="tarsus" id="ABBRID0EYQDK" xlink:type="simple">Ts</abbrev> = tarsus. Scale bars: 0.2 mm (<bold>A, B</bold>).</p></caption><graphic xmlns:xlink="http://www.w3.org/1999/xlink" xlink:href="zookeys-681-001-g015.jpg" position="float" orientation="portrait" xlink:type="simple" id="oo_140991.jpg"/></fig><fig id="F16" position="float" orientation="portrait"><label>Figure 16.</label><caption><p>Left female gonopod, ventral view <bold>A</bold> <italic><tp:taxon-name><tp:taxon-name-part taxon-name-part-type="genus" reg="Lithobius">Lithobius</tp:taxon-name-part> <tp:taxon-name-part taxon-name-part-type="species" reg="crassipesoides">crassipesoides</tp:taxon-name-part></tp:taxon-name></italic> sp. n. (<named-content xmlns:xlink="http://www.w3.org/1999/xlink" content-type="dwc:institutional_code" xlink:type="simple">SMNG</named-content> VNR14828) <bold>B</bold> <italic><tp:taxon-name><tp:taxon-name-part taxon-name-part-type="genus" reg="Lithobius">L.</tp:taxon-name-part> <tp:taxon-name-part taxon-name-part-type="species" reg="crassipes">crassipes</tp:taxon-name-part></tp:taxon-name></italic> (<named-content xmlns:xlink="http://www.w3.org/1999/xlink" content-type="dwc:institutional_code" xlink:type="simple">SMNG</named-content> VNR15171). Scale bars: 0.1 mm (<bold>A, B</bold>).</p></caption><graphic xmlns:xlink="http://www.w3.org/1999/xlink" xlink:href="zookeys-681-001-g016.jpg" position="float" orientation="portrait" xlink:type="simple" id="oo_140992.jpg"/></fig><fig id="F17" position="float" orientation="portrait"><label>Figure 17.</label><caption><p>Distribution map of <tp:taxon-name><tp:taxon-name-part taxon-name-part-type="genus" reg="Lithobius">Lithobius</tp:taxon-name-part> (<tp:taxon-name-part taxon-name-part-type="subgenus" reg="Monotarsobius">Monotarsobius</tp:taxon-name-part>)</tp:taxon-name> on the Iberian Peninsula: <italic><tp:taxon-name><tp:taxon-name-part taxon-name-part-type="genus" reg="Lithobius">Lithobius</tp:taxon-name-part> <tp:taxon-name-part taxon-name-part-type="species" reg="blascoi">blascoi</tp:taxon-name-part></tp:taxon-name></italic> = diamond; <italic><tp:taxon-name><tp:taxon-name-part taxon-name-part-type="genus" reg="Lithobius">L.</tp:taxon-name-part> <tp:taxon-name-part taxon-name-part-type="species" reg="crassipes">crassipes</tp:taxon-name-part></tp:taxon-name></italic> = square; <italic><tp:taxon-name><tp:taxon-name-part taxon-name-part-type="genus" reg="Lithobius">L.</tp:taxon-name-part> <tp:taxon-name-part taxon-name-part-type="species" reg="crassipesoides">crassipesoides</tp:taxon-name-part></tp:taxon-name></italic> sp. n. = circle; <italic><tp:taxon-name><tp:taxon-name-part taxon-name-part-type="genus" reg="Lithobius">L.</tp:taxon-name-part> <tp:taxon-name-part taxon-name-part-type="species" reg="morenoi">morenoi</tp:taxon-name-part></tp:taxon-name></italic> stat. n. = triangle; <italic><tp:taxon-name><tp:taxon-name-part taxon-name-part-type="genus" reg="Lithobius">L.</tp:taxon-name-part> <tp:taxon-name-part taxon-name-part-type="species" reg="osellai">osellai</tp:taxon-name-part></tp:taxon-name></italic> = star.</p></caption><graphic xmlns:xlink="http://www.w3.org/1999/xlink" xlink:href="zookeys-681-001-g017.jpg" position="float" orientation="portrait" xlink:type="simple" id="oo_140993.jpg"/></fig><table-wrap id="T1" position="float" orientation="portrait"><label>Table 1.</label><caption><p>Species, localities, GenBank accession numbers, and repository accession numbers for all specimens analyzed.</p></caption><table id="TID0EAFAC" rules="all"><tbody><tr><th rowspan="1" colspan="1">Species</th><th rowspan="1" colspan="1">Locality</th><th rowspan="1" colspan="1">GenBank Acc. No.</th><th rowspan="1" colspan="1">Voucher</th></tr><tr><td rowspan="1" colspan="4">
                <bold>Ingroup</bold>
              </td></tr><tr><td rowspan="1" colspan="1">
                <italic><tp:taxon-name><tp:taxon-name-part taxon-name-part-type="genus" reg="Lithobius">L.</tp:taxon-name-part> <tp:taxon-name-part taxon-name-part-type="species" reg="crassipesoides">crassipesoides</tp:taxon-name-part></tp:taxon-name></italic> sp. n.</td><td rowspan="1" colspan="1">Spain, Navarra, Leitza, between area „Ustarleku“ and „Karobieta“</td><td rowspan="1" colspan="1">
                <ext-link xmlns:xlink="http://www.w3.org/1999/xlink" ext-link-type="gen" xlink:href="MF123704" xlink:type="simple">MF123704</ext-link>
              </td><td rowspan="1" colspan="1">
                <named-content xmlns:xlink="http://www.w3.org/1999/xlink" content-type="dwc:institutional_code" xlink:type="simple">SMNG</named-content> VNR017128-8</td></tr><tr><td rowspan="1" colspan="1">
                <italic><tp:taxon-name><tp:taxon-name-part taxon-name-part-type="genus" reg="Lithobius">L.</tp:taxon-name-part> <tp:taxon-name-part taxon-name-part-type="species" reg="crassipesoides">crassipesoides</tp:taxon-name-part></tp:taxon-name></italic> sp. n.</td><td rowspan="1" colspan="1">Spain, Navarra, Leitza, between area „Ustarleku“ and „Karobieta“</td><td rowspan="1" colspan="1">
                <ext-link xmlns:xlink="http://www.w3.org/1999/xlink" ext-link-type="gen" xlink:href="MF123705" xlink:type="simple">MF123705</ext-link>
              </td><td rowspan="1" colspan="1">
                <named-content xmlns:xlink="http://www.w3.org/1999/xlink" content-type="dwc:institutional_code" xlink:type="simple">SMNG</named-content> VNR017129-3</td></tr><tr><td rowspan="1" colspan="1">
                <italic><tp:taxon-name><tp:taxon-name-part taxon-name-part-type="genus" reg="Lithobius">L.</tp:taxon-name-part> <tp:taxon-name-part taxon-name-part-type="species" reg="crassipesoides">crassipesoides</tp:taxon-name-part></tp:taxon-name></italic> sp. n.</td><td rowspan="1" colspan="1">Spain, Navarra, Leitza, near road NA 4150</td><td rowspan="1" colspan="1">
                <ext-link xmlns:xlink="http://www.w3.org/1999/xlink" ext-link-type="gen" xlink:href="MF123706" xlink:type="simple">MF123706</ext-link>
              </td><td rowspan="1" colspan="1">
                <named-content xmlns:xlink="http://www.w3.org/1999/xlink" content-type="dwc:institutional_code" xlink:type="simple">SMNG</named-content> VNR017131-3</td></tr><tr><td rowspan="1" colspan="1">
                <italic><tp:taxon-name><tp:taxon-name-part taxon-name-part-type="genus" reg="Lithobius">L.</tp:taxon-name-part> <tp:taxon-name-part taxon-name-part-type="species" reg="crassipesoides">crassipesoides</tp:taxon-name-part></tp:taxon-name></italic> sp. n.</td><td rowspan="1" colspan="1">Spain, Spain, Navarra, Leitza, near road NA 4150</td><td rowspan="1" colspan="1">
                <ext-link xmlns:xlink="http://www.w3.org/1999/xlink" ext-link-type="gen" xlink:href="MF123707" xlink:type="simple">MF123707</ext-link>
              </td><td rowspan="1" colspan="1">
                <named-content xmlns:xlink="http://www.w3.org/1999/xlink" content-type="dwc:institutional_code" xlink:type="simple">SMNG</named-content> VNR017131-4</td></tr><tr><td rowspan="1" colspan="1">
                <italic><tp:taxon-name><tp:taxon-name-part taxon-name-part-type="genus" reg="Lithobius">L.</tp:taxon-name-part> <tp:taxon-name-part taxon-name-part-type="species" reg="crassipesoides">crassipesoides</tp:taxon-name-part></tp:taxon-name></italic> sp. n.</td><td rowspan="1" colspan="1">Spain, Navarra, Sierra de Aralar, S Errazkin</td><td rowspan="1" colspan="1">
                <ext-link xmlns:xlink="http://www.w3.org/1999/xlink" ext-link-type="gen" xlink:href="MF123708" xlink:type="simple">MF123708</ext-link>
              </td><td rowspan="1" colspan="1">
                <named-content xmlns:xlink="http://www.w3.org/1999/xlink" content-type="dwc:institutional_code" xlink:type="simple">SMNG</named-content> VNR017135-4</td></tr><tr><td rowspan="1" colspan="1">
                <italic><tp:taxon-name><tp:taxon-name-part taxon-name-part-type="genus" reg="Lithobius">L.</tp:taxon-name-part> <tp:taxon-name-part taxon-name-part-type="species" reg="crassipesoides">crassipesoides</tp:taxon-name-part></tp:taxon-name></italic> sp. n.</td><td rowspan="1" colspan="1">Spain, Gipuzkoa, Onati, Aizkorri-Aratz</td><td rowspan="1" colspan="1">
                <ext-link xmlns:xlink="http://www.w3.org/1999/xlink" ext-link-type="gen" xlink:href="MF123709" xlink:type="simple">MF123709</ext-link>
              </td><td rowspan="1" colspan="1">
                <named-content xmlns:xlink="http://www.w3.org/1999/xlink" content-type="dwc:institutional_code" xlink:type="simple">SMNG</named-content> VNR017139-5</td></tr><tr><td rowspan="1" colspan="1">
                <italic><tp:taxon-name><tp:taxon-name-part taxon-name-part-type="genus" reg="Lithobius">L.</tp:taxon-name-part> <tp:taxon-name-part taxon-name-part-type="species" reg="crassipes">crassipes</tp:taxon-name-part></tp:taxon-name></italic>
              </td><td rowspan="1" colspan="1">Germany, Baden-Württemberg, Bad Urach</td><td rowspan="1" colspan="1">
                <ext-link xmlns:xlink="http://www.w3.org/1999/xlink" ext-link-type="gen" xlink:href="KX458777" xlink:type="simple">KX458777</ext-link>
              </td><td rowspan="1" colspan="1">GBOL14972</td></tr><tr><td rowspan="1" colspan="1">
                <italic><tp:taxon-name><tp:taxon-name-part taxon-name-part-type="genus" reg="Lithobius">L.</tp:taxon-name-part> <tp:taxon-name-part taxon-name-part-type="species" reg="crassipes">crassipes</tp:taxon-name-part></tp:taxon-name></italic>
              </td><td rowspan="1" colspan="1">Germany, Bavaria, Höllental</td><td rowspan="1" colspan="1">
                <ext-link xmlns:xlink="http://www.w3.org/1999/xlink" ext-link-type="gen" xlink:href="MF123703" xlink:type="simple">MF123703</ext-link>
              </td><td rowspan="1" colspan="1">
                <named-content xmlns:xlink="http://www.w3.org/1999/xlink" content-type="dwc:institutional_code" xlink:type="simple">SMNG</named-content> VNR17287-1</td></tr><tr><td rowspan="1" colspan="1">
                <italic><tp:taxon-name><tp:taxon-name-part taxon-name-part-type="genus" reg="Lithobius">L.</tp:taxon-name-part> <tp:taxon-name-part taxon-name-part-type="species" reg="crassipes">crassipes</tp:taxon-name-part></tp:taxon-name></italic>
              </td><td rowspan="1" colspan="1">Germany, Bavaria, Kelheim</td><td rowspan="1" colspan="1">
                <ext-link xmlns:xlink="http://www.w3.org/1999/xlink" ext-link-type="gen" xlink:href="JQ350449" xlink:type="simple">JQ350449</ext-link>
              </td><td rowspan="1" colspan="1">BCZSMMYR00443</td></tr><tr><td rowspan="1" colspan="1">
                <italic><tp:taxon-name><tp:taxon-name-part taxon-name-part-type="genus" reg="Lithobius">L.</tp:taxon-name-part> <tp:taxon-name-part taxon-name-part-type="species" reg="crassipes">crassipes</tp:taxon-name-part></tp:taxon-name></italic>
              </td><td rowspan="1" colspan="1">Germany, Bavaria, Klausenhöhle</td><td rowspan="1" colspan="1">
                <ext-link xmlns:xlink="http://www.w3.org/1999/xlink" ext-link-type="gen" xlink:href="KX458796" xlink:type="simple">KX458796</ext-link>
              </td><td rowspan="1" colspan="1">GBOL11199</td></tr><tr><td rowspan="1" colspan="1">
                <italic><tp:taxon-name><tp:taxon-name-part taxon-name-part-type="genus" reg="Lithobius">L.</tp:taxon-name-part> <tp:taxon-name-part taxon-name-part-type="species" reg="crassipes">crassipes</tp:taxon-name-part></tp:taxon-name></italic>
              </td><td rowspan="1" colspan="1">Germany, Bavaria, Poppendorf</td><td rowspan="1" colspan="1">
                <ext-link xmlns:xlink="http://www.w3.org/1999/xlink" ext-link-type="gen" xlink:href="KX458752" xlink:type="simple">KX458752</ext-link>
              </td><td rowspan="1" colspan="1">GBOL12250</td></tr><tr><td rowspan="1" colspan="1">
                <italic><tp:taxon-name><tp:taxon-name-part taxon-name-part-type="genus" reg="Lithobius">L.</tp:taxon-name-part> <tp:taxon-name-part taxon-name-part-type="species" reg="crassipes">crassipes</tp:taxon-name-part></tp:taxon-name></italic>
              </td><td rowspan="1" colspan="1">Germany, Bavaria, Eichstätt</td><td rowspan="1" colspan="1">
                <ext-link xmlns:xlink="http://www.w3.org/1999/xlink" ext-link-type="gen" xlink:href="KX458625" xlink:type="simple">KX458625</ext-link>
              </td><td rowspan="1" colspan="1">GBOL14992</td></tr><tr><td rowspan="1" colspan="1">
                <italic><tp:taxon-name><tp:taxon-name-part taxon-name-part-type="genus" reg="Lithobius">L.</tp:taxon-name-part> <tp:taxon-name-part taxon-name-part-type="species" reg="crassipes">crassipes</tp:taxon-name-part></tp:taxon-name></italic>
              </td><td rowspan="1" colspan="1">Germany, Hesse, Göttingen</td><td rowspan="1" colspan="1">
                <ext-link xmlns:xlink="http://www.w3.org/1999/xlink" ext-link-type="gen" xlink:href="JQ801572.1" xlink:type="simple">JQ801572.1</ext-link>
              </td><td rowspan="1" colspan="1"/></tr><tr><td rowspan="1" colspan="1">
                <italic><tp:taxon-name><tp:taxon-name-part taxon-name-part-type="genus" reg="Lithobius">L.</tp:taxon-name-part> <tp:taxon-name-part taxon-name-part-type="species" reg="crassipes">crassipes</tp:taxon-name-part></tp:taxon-name></italic>
              </td><td rowspan="1" colspan="1">Germany, Lower Saxony, Soltau</td><td rowspan="1" colspan="1">
                <ext-link xmlns:xlink="http://www.w3.org/1999/xlink" ext-link-type="gen" xlink:href="KX458601" xlink:type="simple">KX458601</ext-link>
              </td><td rowspan="1" colspan="1">GBOL11898</td></tr><tr><td rowspan="1" colspan="1">
                <italic><tp:taxon-name><tp:taxon-name-part taxon-name-part-type="genus" reg="Lithobius">L.</tp:taxon-name-part> <tp:taxon-name-part taxon-name-part-type="species" reg="crassipes">crassipes</tp:taxon-name-part></tp:taxon-name></italic>
              </td><td rowspan="1" colspan="1">Germany, Saxony-Anhalt, Bollenkopf</td><td rowspan="1" colspan="1">
                <ext-link xmlns:xlink="http://www.w3.org/1999/xlink" ext-link-type="gen" xlink:href="MF123701" xlink:type="simple">MF123701</ext-link>
              </td><td rowspan="1" colspan="1">
                <named-content xmlns:xlink="http://www.w3.org/1999/xlink" content-type="dwc:institutional_code" xlink:type="simple">SMNG</named-content> VNR17291-1</td></tr><tr><td rowspan="1" colspan="1">
                <italic><tp:taxon-name><tp:taxon-name-part taxon-name-part-type="genus" reg="Lithobius">L.</tp:taxon-name-part> <tp:taxon-name-part taxon-name-part-type="species" reg="crassipes">crassipes</tp:taxon-name-part></tp:taxon-name></italic>
              </td><td rowspan="1" colspan="1">Germany, Schleswig-Holstein, Bad Segeberg</td><td rowspan="1" colspan="1">
                <ext-link xmlns:xlink="http://www.w3.org/1999/xlink" ext-link-type="gen" xlink:href="KX458716" xlink:type="simple">KX458716</ext-link>
              </td><td rowspan="1" colspan="1">GBOL12308</td></tr><tr><td rowspan="1" colspan="1">
                <italic><tp:taxon-name><tp:taxon-name-part taxon-name-part-type="genus" reg="Lithobius">L.</tp:taxon-name-part> <tp:taxon-name-part taxon-name-part-type="species" reg="crassipes">crassipes</tp:taxon-name-part></tp:taxon-name></italic>
              </td><td rowspan="1" colspan="1">France, Haut-Rhin, Sewen</td><td rowspan="1" colspan="1">
                <ext-link xmlns:xlink="http://www.w3.org/1999/xlink" ext-link-type="gen" xlink:href="KX458631" xlink:type="simple">KX458631</ext-link>
              </td><td rowspan="1" colspan="1">GBOL11870</td></tr><tr><td rowspan="1" colspan="1">
                <italic><tp:taxon-name><tp:taxon-name-part taxon-name-part-type="genus" reg="Lithobius">L.</tp:taxon-name-part> <tp:taxon-name-part taxon-name-part-type="species" reg="crassipes">crassipes</tp:taxon-name-part></tp:taxon-name></italic>
              </td><td rowspan="1" colspan="1">France, Haut-Rhin, Thann</td><td rowspan="1" colspan="1">
                <ext-link xmlns:xlink="http://www.w3.org/1999/xlink" ext-link-type="gen" xlink:href="KX458674" xlink:type="simple">KX458674</ext-link>
              </td><td rowspan="1" colspan="1">GBOL11887</td></tr><tr><td rowspan="1" colspan="1">
                <italic><tp:taxon-name><tp:taxon-name-part taxon-name-part-type="genus" reg="Lithobius">L.</tp:taxon-name-part> <tp:taxon-name-part taxon-name-part-type="species" reg="crassipes">crassipes</tp:taxon-name-part></tp:taxon-name></italic>
              </td><td rowspan="1" colspan="1">France, Moselle, Ballon d`Alsace</td><td rowspan="1" colspan="1">
                <ext-link xmlns:xlink="http://www.w3.org/1999/xlink" ext-link-type="gen" xlink:href="KX458683" xlink:type="simple">KX458683</ext-link>
              </td><td rowspan="1" colspan="1">GBOL11895</td></tr><tr><td rowspan="1" colspan="1">
                <italic><tp:taxon-name><tp:taxon-name-part taxon-name-part-type="genus" reg="Lithobius">L.</tp:taxon-name-part> <tp:taxon-name-part taxon-name-part-type="species" reg="crassipes">crassipes</tp:taxon-name-part></tp:taxon-name></italic>
              </td><td rowspan="1" colspan="1">France, Loire-Atlantique, Le Gâvre</td><td rowspan="1" colspan="1">
                <ext-link xmlns:xlink="http://www.w3.org/1999/xlink" ext-link-type="gen" xlink:href="MF123710" xlink:type="simple">MF123710</ext-link>
              </td><td rowspan="1" colspan="1">
                <named-content xmlns:xlink="http://www.w3.org/1999/xlink" content-type="dwc:institutional_code" xlink:type="simple">SMNG</named-content> VNR17281-1</td></tr><tr><td rowspan="1" colspan="1">
                <italic><tp:taxon-name><tp:taxon-name-part taxon-name-part-type="genus" reg="Lithobius">L.</tp:taxon-name-part> <tp:taxon-name-part taxon-name-part-type="species" reg="crassipes">crassipes</tp:taxon-name-part></tp:taxon-name></italic>
              </td><td rowspan="1" colspan="1">Great Britain, Wales, Newbridge</td><td rowspan="1" colspan="1">
                <ext-link xmlns:xlink="http://www.w3.org/1999/xlink" ext-link-type="gen" xlink:href="KX458753" xlink:type="simple">KX458753</ext-link>
              </td><td rowspan="1" colspan="1">GBOL11881</td></tr><tr><td rowspan="1" colspan="1">
                <italic><tp:taxon-name><tp:taxon-name-part taxon-name-part-type="genus" reg="Lithobius">L.</tp:taxon-name-part> <tp:taxon-name-part taxon-name-part-type="species" reg="curtipes">curtipes</tp:taxon-name-part></tp:taxon-name></italic>
              </td><td rowspan="1" colspan="1">Germany, Bavaria, Neuschönau</td><td rowspan="1" colspan="1">
                <ext-link xmlns:xlink="http://www.w3.org/1999/xlink" ext-link-type="gen" xlink:href="KX458647" xlink:type="simple">KX458647</ext-link>
              </td><td rowspan="1" colspan="1">GBOL12396</td></tr><tr><td rowspan="1" colspan="1">
                <italic><tp:taxon-name><tp:taxon-name-part taxon-name-part-type="genus" reg="Lithobius">L.</tp:taxon-name-part> <tp:taxon-name-part taxon-name-part-type="species" reg="curtipes">curtipes</tp:taxon-name-part></tp:taxon-name></italic>
              </td><td rowspan="1" colspan="1">Germany, Bavaria, Hengersdorf</td><td rowspan="1" colspan="1">
                <ext-link xmlns:xlink="http://www.w3.org/1999/xlink" ext-link-type="gen" xlink:href="KX458722" xlink:type="simple">KX458722</ext-link>
              </td><td rowspan="1" colspan="1">GBOL14991</td></tr><tr><td rowspan="1" colspan="1">
                <italic><tp:taxon-name><tp:taxon-name-part taxon-name-part-type="genus" reg="Lithobius">L.</tp:taxon-name-part> <tp:taxon-name-part taxon-name-part-type="species" reg="curtipes">curtipes</tp:taxon-name-part></tp:taxon-name></italic>
              </td><td rowspan="1" colspan="1">Germany, Saxony-Anhalt, Elbingerode</td><td rowspan="1" colspan="1">
                <ext-link xmlns:xlink="http://www.w3.org/1999/xlink" ext-link-type="gen" xlink:href="KX458653" xlink:type="simple">KX458653</ext-link>
              </td><td rowspan="1" colspan="1">GBOL11899</td></tr><tr><td rowspan="1" colspan="1">
                <italic><tp:taxon-name><tp:taxon-name-part taxon-name-part-type="genus" reg="Lithobius">L.</tp:taxon-name-part> <tp:taxon-name-part taxon-name-part-type="species" reg="curtipes">curtipes</tp:taxon-name-part></tp:taxon-name></italic>
              </td><td rowspan="1" colspan="1">Germany, Saxony-Anhalt, Elbingerode</td><td rowspan="1" colspan="1">
                <ext-link xmlns:xlink="http://www.w3.org/1999/xlink" ext-link-type="gen" xlink:href="KX458595" xlink:type="simple">KX458595</ext-link>
              </td><td rowspan="1" colspan="1">GBOL11875</td></tr><tr><td rowspan="1" colspan="1">
                <italic><tp:taxon-name><tp:taxon-name-part taxon-name-part-type="genus" reg="Lithobius">L.</tp:taxon-name-part> <tp:taxon-name-part taxon-name-part-type="species" reg="curtipes">curtipes</tp:taxon-name-part></tp:taxon-name></italic>
              </td><td rowspan="1" colspan="1">Great Britain, Wales, Groesfaen Woods</td><td rowspan="1" colspan="1">
                <ext-link xmlns:xlink="http://www.w3.org/1999/xlink" ext-link-type="gen" xlink:href="KX458652" xlink:type="simple">KX458652</ext-link>
              </td><td rowspan="1" colspan="1">GBOL11815</td></tr><tr><td rowspan="1" colspan="1">
                <italic><tp:taxon-name><tp:taxon-name-part taxon-name-part-type="genus" reg="Lithobius">L.</tp:taxon-name-part> <tp:taxon-name-part taxon-name-part-type="species" reg="austriacus">austriacus</tp:taxon-name-part></tp:taxon-name></italic>
              </td><td rowspan="1" colspan="1">Germany, Bavaria, Grafenau</td><td rowspan="1" colspan="1">
                <ext-link xmlns:xlink="http://www.w3.org/1999/xlink" ext-link-type="gen" xlink:href="KX458587" xlink:type="simple">KX458587</ext-link>
              </td><td rowspan="1" colspan="1">GBOL11194</td></tr><tr><td rowspan="1" colspan="1">
                <italic><tp:taxon-name><tp:taxon-name-part taxon-name-part-type="genus" reg="Lithobius">L.</tp:taxon-name-part> <tp:taxon-name-part taxon-name-part-type="species" reg="austriacus">austriacus</tp:taxon-name-part></tp:taxon-name></italic>
              </td><td rowspan="1" colspan="1">Germany, Bavaria, Grafenau</td><td rowspan="1" colspan="1">
                <ext-link xmlns:xlink="http://www.w3.org/1999/xlink" ext-link-type="gen" xlink:href="KX458687" xlink:type="simple">KX458687</ext-link>
              </td><td rowspan="1" colspan="1">GBOL14980</td></tr><tr><td rowspan="1" colspan="1">
                <italic><tp:taxon-name><tp:taxon-name-part taxon-name-part-type="genus" reg="Lithobius">L.</tp:taxon-name-part> <tp:taxon-name-part taxon-name-part-type="species" reg="austriacus">austriacus</tp:taxon-name-part></tp:taxon-name></italic>
              </td><td rowspan="1" colspan="1">Germany, Bavaria, Karlsfeld</td><td rowspan="1" colspan="1">
                <ext-link xmlns:xlink="http://www.w3.org/1999/xlink" ext-link-type="gen" xlink:href="KX458792" xlink:type="simple">KX458792</ext-link>
              </td><td rowspan="1" colspan="1">GBOL11829</td></tr><tr><td rowspan="1" colspan="1">
                <italic><tp:taxon-name><tp:taxon-name-part taxon-name-part-type="genus" reg="Lithobius">L.</tp:taxon-name-part> <tp:taxon-name-part taxon-name-part-type="species" reg="austriacus">austriacus</tp:taxon-name-part></tp:taxon-name></italic>
              </td><td rowspan="1" colspan="1">Germany, Bavaria, Spiegelau</td><td rowspan="1" colspan="1">
                <ext-link xmlns:xlink="http://www.w3.org/1999/xlink" ext-link-type="gen" xlink:href="KX458633" xlink:type="simple">KX458633</ext-link>
              </td><td rowspan="1" colspan="1">GBOL12311</td></tr><tr><td rowspan="1" colspan="1">
                <italic><tp:taxon-name><tp:taxon-name-part taxon-name-part-type="genus" reg="Lithobius">L.</tp:taxon-name-part> <tp:taxon-name-part taxon-name-part-type="species" reg="austriacus">austriacus</tp:taxon-name-part></tp:taxon-name></italic>
              </td><td rowspan="1" colspan="1">Germany, Saxony, Oybin</td><td rowspan="1" colspan="1">
                <ext-link xmlns:xlink="http://www.w3.org/1999/xlink" ext-link-type="gen" xlink:href="KX458666" xlink:type="simple">KX458666</ext-link>
              </td><td rowspan="1" colspan="1">GBOL12326</td></tr><tr><td rowspan="1" colspan="1">
                <italic><tp:taxon-name><tp:taxon-name-part taxon-name-part-type="genus" reg="Lithobius">L.</tp:taxon-name-part> <tp:taxon-name-part taxon-name-part-type="species" reg="austriacus">austriacus</tp:taxon-name-part></tp:taxon-name></italic>
              </td><td rowspan="1" colspan="1">Austria, Upper Austria, Sankt Wolfgang</td><td rowspan="1" colspan="1">
                <ext-link xmlns:xlink="http://www.w3.org/1999/xlink" ext-link-type="gen" xlink:href="JQ350447" xlink:type="simple">JQ350447</ext-link>
              </td><td rowspan="1" colspan="1">BCZSMMYR00442</td></tr><tr><td rowspan="1" colspan="1">
                <italic><tp:taxon-name><tp:taxon-name-part taxon-name-part-type="genus" reg="Lithobius">L.</tp:taxon-name-part> <tp:taxon-name-part taxon-name-part-type="species" reg="forficatus">forficatus</tp:taxon-name-part></tp:taxon-name></italic>
              </td><td rowspan="1" colspan="1">Germany, Mecklenburg-Western Pomerania, Rügen</td><td rowspan="1" colspan="1">
                <ext-link xmlns:xlink="http://www.w3.org/1999/xlink" ext-link-type="gen" xlink:href="MF123702" xlink:type="simple">MF123702</ext-link>
              </td><td rowspan="1" colspan="1">
                <named-content xmlns:xlink="http://www.w3.org/1999/xlink" content-type="dwc:institutional_code" xlink:type="simple">SMNG</named-content> VNR17150-2</td></tr><tr><td rowspan="1" colspan="4">
                <bold>Outgroup</bold>
              </td></tr><tr><td rowspan="1" colspan="1">
                <italic><tp:taxon-name><tp:taxon-name-part taxon-name-part-type="genus" reg="Eupolybothrus">E.</tp:taxon-name-part> <tp:taxon-name-part taxon-name-part-type="species" reg="cavernicolus">cavernicolus</tp:taxon-name-part></tp:taxon-name></italic>
              </td><td rowspan="1" colspan="1">Croatia</td><td rowspan="1" colspan="1">
                <ext-link xmlns:xlink="http://www.w3.org/1999/xlink" ext-link-type="gen" xlink:href="KF715050.1" xlink:type="simple">KF715050.1</ext-link>
              </td><td rowspan="1" colspan="1">CHP-416</td></tr><tr><td rowspan="1" colspan="1">
                <italic><tp:taxon-name><tp:taxon-name-part taxon-name-part-type="genus" reg="Cryptops">C.</tp:taxon-name-part> <tp:taxon-name-part taxon-name-part-type="species" reg="parisi">parisi</tp:taxon-name-part></tp:taxon-name></italic>
              </td><td rowspan="1" colspan="1">Germany</td><td rowspan="1" colspan="1">
                <ext-link xmlns:xlink="http://www.w3.org/1999/xlink" ext-link-type="gen" xlink:href="KU497164.1" xlink:type="simple">KU497164.1</ext-link>
              </td><td rowspan="1" colspan="1">GBOL02712</td></tr><tr><td rowspan="1" colspan="1">
                <italic><tp:taxon-name><tp:taxon-name-part taxon-name-part-type="genus" reg="Stenotaenia">S.</tp:taxon-name-part> <tp:taxon-name-part taxon-name-part-type="species" reg="linearis">linearis</tp:taxon-name-part></tp:taxon-name></italic>
              </td><td rowspan="1" colspan="1">Germany</td><td rowspan="1" colspan="1">
                <ext-link xmlns:xlink="http://www.w3.org/1999/xlink" ext-link-type="gen" xlink:href="KM491663.1" xlink:type="simple">KM491663.1</ext-link>
              </td><td rowspan="1" colspan="1">ZFMK-TIS-15771</td></tr></tbody></table></table-wrap><table-wrap id="T2" position="float" orientation="portrait"><label>Table 2.</label><caption><p>Body length (mm) of males and females of <italic><tp:taxon-name><tp:taxon-name-part taxon-name-part-type="genus" reg="Lithobius">Lithobius</tp:taxon-name-part> <tp:taxon-name-part taxon-name-part-type="species" reg="crassipesoides">crassipesoides</tp:taxon-name-part></tp:taxon-name></italic> sp. n. (Spain) and <italic><tp:taxon-name><tp:taxon-name-part taxon-name-part-type="genus" reg="Lithobius">L.</tp:taxon-name-part> <tp:taxon-name-part taxon-name-part-type="species" reg="crassipes">crassipes</tp:taxon-name-part></tp:taxon-name></italic> (Germany and France).</p></caption><table id="TID0EMXAE" rules="all"><tbody><tr><th rowspan="3" colspan="1"/><th rowspan="1" colspan="3">
                  <italic><tp:taxon-name><tp:taxon-name-part taxon-name-part-type="genus" reg="Lithobius">Lithobius</tp:taxon-name-part> <tp:taxon-name-part taxon-name-part-type="species" reg="crassipesoides">crassipesoides</tp:taxon-name-part></tp:taxon-name></italic>
                </th><th rowspan="1" colspan="6">
                  <italic><tp:taxon-name><tp:taxon-name-part taxon-name-part-type="genus" reg="Lithobius">Lithobius</tp:taxon-name-part> <tp:taxon-name-part taxon-name-part-type="species" reg="crassipes">crassipes</tp:taxon-name-part></tp:taxon-name></italic>
                </th></tr><tr><th rowspan="1" colspan="3">Spain</th><th rowspan="1" colspan="3">France</th><th rowspan="1" colspan="3">Germany</th></tr><tr><th rowspan="1" colspan="1">♂♂</th><th rowspan="1" colspan="1">♀♀</th><th rowspan="1" colspan="1">♂+♀</th><th rowspan="1" colspan="1">♂♂</th><th rowspan="1" colspan="1">♀♀</th><th rowspan="1" colspan="1">♂+♀</th><th rowspan="1" colspan="1">♂♂</th><th rowspan="1" colspan="1">♀♀</th><th rowspan="1" colspan="1">♂+♀</th></tr><tr><td rowspan="1" colspan="1">N</td><td rowspan="1" colspan="1">24</td><td rowspan="1" colspan="1">26</td><td rowspan="1" colspan="1">50</td><td rowspan="1" colspan="1">62</td><td rowspan="1" colspan="1">69</td><td rowspan="1" colspan="1">131</td><td rowspan="1" colspan="1">27</td><td rowspan="1" colspan="1">25</td><td rowspan="1" colspan="1">52</td></tr><tr><td rowspan="1" colspan="1">Min</td><td rowspan="1" colspan="1">6.94</td><td rowspan="1" colspan="1">6.39</td><td rowspan="1" colspan="1">6.39</td><td rowspan="1" colspan="1">8.30</td><td rowspan="1" colspan="1">7.90</td><td rowspan="1" colspan="1">7.90</td><td rowspan="1" colspan="1">9.40</td><td rowspan="1" colspan="1">7.62</td><td rowspan="1" colspan="1">7.62</td></tr><tr><td rowspan="1" colspan="1">Max</td><td rowspan="1" colspan="1">11.02</td><td rowspan="1" colspan="1">10.74</td><td rowspan="1" colspan="1">11.02</td><td rowspan="1" colspan="1">13.20</td><td rowspan="1" colspan="1">13.10</td><td rowspan="1" colspan="1">13.20</td><td rowspan="1" colspan="1">12.40</td><td rowspan="1" colspan="1">12.10</td><td rowspan="1" colspan="1">12.40</td></tr><tr><td rowspan="1" colspan="1">Median</td><td rowspan="1" colspan="1">8.47</td><td rowspan="1" colspan="1">8.02</td><td rowspan="1" colspan="1">8.43</td><td rowspan="1" colspan="1">9.80</td><td rowspan="1" colspan="1">9.90</td><td rowspan="1" colspan="1">9.90</td><td rowspan="1" colspan="1">10.60</td><td rowspan="1" colspan="1">9.93</td><td rowspan="1" colspan="1">10.20</td></tr><tr><td rowspan="1" colspan="1">Mean</td><td rowspan="1" colspan="1">8.68</td><td rowspan="1" colspan="1">8.18</td><td rowspan="1" colspan="1">8.42</td><td rowspan="1" colspan="1">9.92</td><td rowspan="1" colspan="1">10.15</td><td rowspan="1" colspan="1">10.05</td><td rowspan="1" colspan="1">10.63</td><td rowspan="1" colspan="1">10.11</td><td rowspan="1" colspan="1">10.38</td></tr><tr><td rowspan="1" colspan="1">Stand. dev</td><td rowspan="1" colspan="1">1.04</td><td rowspan="1" colspan="1">1.04</td><td rowspan="1" colspan="1">1.06</td><td rowspan="1" colspan="1">1.06</td><td rowspan="1" colspan="1">1.31</td><td rowspan="1" colspan="1">1.20</td><td rowspan="1" colspan="1">0.90</td><td rowspan="1" colspan="1">1.12</td><td rowspan="1" colspan="1">1.04</td></tr></tbody></table></table-wrap><table-wrap id="T3" position="float" orientation="portrait"><label>Table 3.</label><caption><p>Normality test for body length (mm) of males and females of <italic><tp:taxon-name><tp:taxon-name-part taxon-name-part-type="genus" reg="Lithobius">Lithobius</tp:taxon-name-part> <tp:taxon-name-part taxon-name-part-type="species" reg="crassipesoides">crassipesoides</tp:taxon-name-part></tp:taxon-name></italic> sp. n. (Spain) and <italic><tp:taxon-name><tp:taxon-name-part taxon-name-part-type="genus" reg="Lithobius">L.</tp:taxon-name-part> <tp:taxon-name-part taxon-name-part-type="species" reg="crassipes">crassipes</tp:taxon-name-part></tp:taxon-name></italic> (Germany and France). The p values below 0.05 are marked with bold letters.</p></caption><table id="TID0E6CAG" rules="all"><tbody><tr><th rowspan="3" colspan="1"/><th rowspan="1" colspan="3">
                  <italic><tp:taxon-name><tp:taxon-name-part taxon-name-part-type="genus" reg="Lithobius">Lithobius</tp:taxon-name-part> <tp:taxon-name-part taxon-name-part-type="species" reg="crassipesoides">crassipesoides</tp:taxon-name-part></tp:taxon-name></italic>
                </th><th rowspan="1" colspan="6">
                  <italic><tp:taxon-name><tp:taxon-name-part taxon-name-part-type="genus" reg="Lithobius">Lithobius</tp:taxon-name-part> <tp:taxon-name-part taxon-name-part-type="species" reg="crassipes">crassipes</tp:taxon-name-part></tp:taxon-name></italic>
                </th></tr><tr><th rowspan="1" colspan="3">Spain</th><th rowspan="1" colspan="3">France</th><th rowspan="1" colspan="3">Germany</th></tr><tr><th rowspan="1" colspan="1">♂♂</th><th rowspan="1" colspan="1">♀♀</th><th rowspan="1" colspan="1">♂+♀</th><th rowspan="1" colspan="1">♂♂</th><th rowspan="1" colspan="1">♀♀</th><th rowspan="1" colspan="1">♂+♀</th><th rowspan="1" colspan="1">♂♂</th><th rowspan="1" colspan="1">♀♀</th><th rowspan="1" colspan="1">♂+♀</th></tr><tr><td rowspan="1" colspan="1">N</td><td rowspan="1" colspan="1">24</td><td rowspan="1" colspan="1">26</td><td rowspan="1" colspan="1">50</td><td rowspan="1" colspan="1">62</td><td rowspan="1" colspan="1">69</td><td rowspan="1" colspan="1">131</td><td rowspan="1" colspan="1">27</td><td rowspan="1" colspan="1">25</td><td rowspan="1" colspan="1">52</td></tr><tr><td rowspan="1" colspan="10">
                  <bold>Shapiro-Wilk W</bold>
                </td></tr><tr><td rowspan="1" colspan="1">p(normal)</td><td rowspan="1" colspan="1">0.387</td><td rowspan="1" colspan="1">0.729</td><td rowspan="1" colspan="1">0.690</td><td rowspan="1" colspan="1">
                  <bold>0.015</bold>
                </td><td rowspan="1" colspan="1">
                  <bold>0.015</bold>
                </td><td rowspan="1" colspan="1">
                  <bold>0.000</bold>
                </td><td rowspan="1" colspan="1">0.089</td><td rowspan="1" colspan="1">0.467</td><td rowspan="1" colspan="1">0.416</td></tr><tr><td rowspan="1" colspan="10">
                  <bold>Anderson-Darling A</bold>
                </td></tr><tr><td rowspan="1" colspan="1">p(normal)</td><td rowspan="1" colspan="1">0.251</td><td rowspan="1" colspan="1">0.740</td><td rowspan="1" colspan="1">0.671</td><td rowspan="1" colspan="1">0.157</td><td rowspan="1" colspan="1">
                  <bold>0.021</bold>
                </td><td rowspan="1" colspan="1">
                  <bold>0.002</bold>
                </td><td rowspan="1" colspan="1">0.165</td><td rowspan="1" colspan="1">0.313</td><td rowspan="1" colspan="1">0.274</td></tr><tr><td rowspan="1" colspan="1">p(MCarlo)</td><td rowspan="1" colspan="1">0.261</td><td rowspan="1" colspan="1">0.761</td><td rowspan="1" colspan="1">0.687</td><td rowspan="1" colspan="1">0.165</td><td rowspan="1" colspan="1">
                  <bold>0.020</bold>
                </td><td rowspan="1" colspan="1">
                  <bold>0.002</bold>
                </td><td rowspan="1" colspan="1">0.167</td><td rowspan="1" colspan="1">0.319</td><td rowspan="1" colspan="1">0.289</td></tr><tr><td rowspan="1" colspan="10">
                  <bold>Jarque-Bera JB</bold>
                </td></tr><tr><td rowspan="1" colspan="1">p(normal)</td><td rowspan="1" colspan="1">0.794</td><td rowspan="1" colspan="1">0.718</td><td rowspan="1" colspan="1">0.637</td><td rowspan="1" colspan="1">
                  <bold>0.019</bold>
                </td><td rowspan="1" colspan="1">0.146</td><td rowspan="1" colspan="1">
                  <bold>0.010</bold>
                </td><td rowspan="1" colspan="1">0.405</td><td rowspan="1" colspan="1">0.796</td><td rowspan="1" colspan="1">0.897</td></tr><tr><td rowspan="1" colspan="1">p(MCarlo)</td><td rowspan="1" colspan="1">0.759</td><td rowspan="1" colspan="1">0.637</td><td rowspan="1" colspan="1">0.559</td><td rowspan="1" colspan="1">
                  <bold>0.023</bold>
                </td><td rowspan="1" colspan="1">0.086</td><td rowspan="1" colspan="1">
                  <bold>0.018</bold>
                </td><td rowspan="1" colspan="1">0.188</td><td rowspan="1" colspan="1">0.754</td><td rowspan="1" colspan="1">0.888</td></tr></tbody></table></table-wrap><table-wrap id="T4" position="float" orientation="portrait"><label>Table 4.</label><caption><p>Basic statistics of head length (in mm) in males and females of <italic><tp:taxon-name><tp:taxon-name-part taxon-name-part-type="genus" reg="Lithobius">Lithobius</tp:taxon-name-part> <tp:taxon-name-part taxon-name-part-type="species" reg="crassipesoides">crassipesoides</tp:taxon-name-part></tp:taxon-name></italic> sp. n. (Spain) and <italic><tp:taxon-name><tp:taxon-name-part taxon-name-part-type="genus" reg="Lithobius">L.</tp:taxon-name-part> <tp:taxon-name-part taxon-name-part-type="species" reg="crassipes">crassipes</tp:taxon-name-part></tp:taxon-name></italic> (Germany).</p></caption><table id="TID0E3QAG" rules="all"><tbody><tr><th rowspan="3" colspan="1"/><th rowspan="1" colspan="3">
                  <italic><tp:taxon-name><tp:taxon-name-part taxon-name-part-type="genus" reg="Lithobius">Lithobius</tp:taxon-name-part> <tp:taxon-name-part taxon-name-part-type="species" reg="crassipesoides">crassipesoides</tp:taxon-name-part></tp:taxon-name></italic>
                </th><th rowspan="1" colspan="3">
                  <italic><tp:taxon-name><tp:taxon-name-part taxon-name-part-type="genus" reg="Lithobius">Lithobius</tp:taxon-name-part> <tp:taxon-name-part taxon-name-part-type="species" reg="crassipes">crassipes</tp:taxon-name-part></tp:taxon-name></italic>
                </th></tr><tr><th rowspan="1" colspan="3">Spain</th><th rowspan="1" colspan="3">Germany</th></tr><tr><th rowspan="1" colspan="1">♂♂</th><th rowspan="1" colspan="1">♀♀</th><th rowspan="1" colspan="1">♂+♀</th><th rowspan="1" colspan="1">♂♂</th><th rowspan="1" colspan="1">♀♀</th><th rowspan="1" colspan="1">♂+♀</th></tr><tr><td rowspan="1" colspan="1">N</td><td rowspan="1" colspan="1">24</td><td rowspan="1" colspan="1">26</td><td rowspan="1" colspan="1">50</td><td rowspan="1" colspan="1">25</td><td rowspan="1" colspan="1">27</td><td rowspan="1" colspan="1">52</td></tr><tr><td rowspan="1" colspan="1">Min</td><td rowspan="1" colspan="1">0.72</td><td rowspan="1" colspan="1">0.6</td><td rowspan="1" colspan="1">0.6</td><td rowspan="1" colspan="1">0.8</td><td rowspan="1" colspan="1">0.8</td><td rowspan="1" colspan="1">0.8</td></tr><tr><td rowspan="1" colspan="1">Max</td><td rowspan="1" colspan="1">1.08</td><td rowspan="1" colspan="1">1.08</td><td rowspan="1" colspan="1">1.08</td><td rowspan="1" colspan="1">1.08</td><td rowspan="1" colspan="1">1.12</td><td rowspan="1" colspan="1">1.12</td></tr><tr><td rowspan="1" colspan="1">Median</td><td rowspan="1" colspan="1">0.86</td><td rowspan="1" colspan="1">0.8</td><td rowspan="1" colspan="1">0.84</td><td rowspan="1" colspan="1">0.92</td><td rowspan="1" colspan="1">0.9</td><td rowspan="1" colspan="1">0.92</td></tr><tr><td rowspan="1" colspan="1">Mean</td><td rowspan="1" colspan="1">0.85</td><td rowspan="1" colspan="1">0.81</td><td rowspan="1" colspan="1">0.83</td><td rowspan="1" colspan="1">0.93</td><td rowspan="1" colspan="1">0.92</td><td rowspan="1" colspan="1">0.92</td></tr><tr><td rowspan="1" colspan="1">Stand. dev</td><td rowspan="1" colspan="1">0.09</td><td rowspan="1" colspan="1">0.11</td><td rowspan="1" colspan="1">0.10</td><td rowspan="1" colspan="1">0.07</td><td rowspan="1" colspan="1">0.09</td><td rowspan="1" colspan="1">0.08</td></tr></tbody></table></table-wrap><table-wrap id="T5" position="float" orientation="portrait"><label>Table 5.</label><caption><p>Normality test for head length (in mm) of males and females of <italic><tp:taxon-name><tp:taxon-name-part taxon-name-part-type="genus" reg="Lithobius">Lithobius</tp:taxon-name-part> <tp:taxon-name-part taxon-name-part-type="species" reg="crassipesoides">crassipesoides</tp:taxon-name-part></tp:taxon-name></italic> sp. n. (Spain) and <italic><tp:taxon-name><tp:taxon-name-part taxon-name-part-type="genus" reg="Lithobius">L.</tp:taxon-name-part> <tp:taxon-name-part taxon-name-part-type="species" reg="crassipes">crassipes</tp:taxon-name-part></tp:taxon-name></italic> (Germany). The p values below 0.05 are marked with bold letters.</p></caption><table id="TID0EM1AG" rules="all"><tbody><tr><th rowspan="3" colspan="1"/><th rowspan="1" colspan="3">
                  <italic><tp:taxon-name><tp:taxon-name-part taxon-name-part-type="genus" reg="Lithobius">Lithobius</tp:taxon-name-part> <tp:taxon-name-part taxon-name-part-type="species" reg="crassipesoides">crassipesoides</tp:taxon-name-part></tp:taxon-name></italic>
                </th><th rowspan="1" colspan="3">
                  <italic><tp:taxon-name><tp:taxon-name-part taxon-name-part-type="genus" reg="Lithobius">Lithobius</tp:taxon-name-part> <tp:taxon-name-part taxon-name-part-type="species" reg="crassipes">crassipes</tp:taxon-name-part></tp:taxon-name></italic>
                </th></tr><tr><th rowspan="1" colspan="3">Spain</th><th rowspan="1" colspan="3">Germany</th></tr><tr><th rowspan="1" colspan="1">♂♂</th><th rowspan="1" colspan="1">♀♀</th><th rowspan="1" colspan="1">♂+♀</th><th rowspan="1" colspan="1">♂♂</th><th rowspan="1" colspan="1">♀♀</th><th rowspan="1" colspan="1">♂+♀</th></tr><tr><td rowspan="1" colspan="1">N</td><td rowspan="1" colspan="1">24</td><td rowspan="1" colspan="1">26</td><td rowspan="1" colspan="1">50</td><td rowspan="1" colspan="1">27</td><td rowspan="1" colspan="1">25</td><td rowspan="1" colspan="1">52</td></tr><tr><td rowspan="1" colspan="7">
                  <bold>Shapiro-Wilk W</bold>
                </td></tr><tr><td rowspan="1" colspan="1">p(normal)</td><td rowspan="1" colspan="1">0.105</td><td rowspan="1" colspan="1">0.572</td><td rowspan="1" colspan="1">0.241</td><td rowspan="1" colspan="1">
                  <bold>0.040</bold>
                </td><td rowspan="1" colspan="1">
                  <bold>0.022</bold>
                </td><td rowspan="1" colspan="1">
                  <bold>0.002</bold>
                </td></tr><tr><td rowspan="1" colspan="7">
                  <bold>Anderson-Darling A</bold>
                </td></tr><tr><td rowspan="1" colspan="1">p(normal)</td><td rowspan="1" colspan="1">0.080</td><td rowspan="1" colspan="1">0.314</td><td rowspan="1" colspan="1">0.101</td><td rowspan="1" colspan="1">
                  <bold>0.016</bold>
                </td><td rowspan="1" colspan="1">
                  <bold>0.037</bold>
                </td><td rowspan="1" colspan="1">
                  <bold>0.001</bold>
                </td></tr><tr><td rowspan="1" colspan="1">p(MCarlo)</td><td rowspan="1" colspan="1">0.076</td><td rowspan="1" colspan="1">0.316</td><td rowspan="1" colspan="1">0.100</td><td rowspan="1" colspan="1">
                  <bold>0.015</bold>
                </td><td rowspan="1" colspan="1">
                  <bold>0.035</bold>
                </td><td rowspan="1" colspan="1">
                  <bold>0.001</bold>
                </td></tr><tr><td rowspan="1" colspan="7">
                  <bold>Jarque-Bera JB</bold>
                </td></tr><tr><td rowspan="1" colspan="1">p(normal)</td><td rowspan="1" colspan="1">0.585</td><td rowspan="1" colspan="1">0.705</td><td rowspan="1" colspan="1">0.675</td><td rowspan="1" colspan="1">0.563</td><td rowspan="1" colspan="1">0.236</td><td rowspan="1" colspan="1">0.130</td></tr><tr><td rowspan="1" colspan="1">p(MCarlo)</td><td rowspan="1" colspan="1">0.406</td><td rowspan="1" colspan="1">0.625</td><td rowspan="1" colspan="1">0.616</td><td rowspan="1" colspan="1">0.380</td><td rowspan="1" colspan="1">0.089</td><td rowspan="1" colspan="1">0.068</td></tr></tbody></table></table-wrap><table-wrap id="T6" position="float" orientation="portrait"><label>Table 6.</label><caption><p>Antennae length (mm) of males and females of <italic><tp:taxon-name><tp:taxon-name-part taxon-name-part-type="genus" reg="Lithobius">Lithobius</tp:taxon-name-part> <tp:taxon-name-part taxon-name-part-type="species" reg="crassipesoides">crassipesoides</tp:taxon-name-part></tp:taxon-name></italic> sp. n. (Spain) and <italic><tp:taxon-name><tp:taxon-name-part taxon-name-part-type="genus" reg="Lithobius">L.</tp:taxon-name-part> <tp:taxon-name-part taxon-name-part-type="species" reg="crassipes">crassipes</tp:taxon-name-part></tp:taxon-name></italic> (Germany and France).</p></caption><table id="TID0ECFBG" rules="all"><tbody><tr><td rowspan="3" colspan="1"/><td rowspan="1" colspan="3">
                  <bold><italic><tp:taxon-name><tp:taxon-name-part taxon-name-part-type="genus" reg="Lithobius">Lithobius</tp:taxon-name-part> <tp:taxon-name-part taxon-name-part-type="species" reg="crassipesoides">crassipesoides</tp:taxon-name-part></tp:taxon-name></italic></bold>
                </td><td rowspan="1" colspan="6">
                  <bold><italic><tp:taxon-name><tp:taxon-name-part taxon-name-part-type="genus" reg="Lithobius">Lithobius</tp:taxon-name-part> <tp:taxon-name-part taxon-name-part-type="species" reg="crassipes">crassipes</tp:taxon-name-part></tp:taxon-name></italic></bold>
                </td></tr><tr><td rowspan="1" colspan="3">
                  <bold>Spain</bold>
                </td><td rowspan="1" colspan="3">
                  <bold>France</bold>
                </td><td rowspan="1" colspan="3">
                  <bold>Germany</bold>
                </td></tr><tr><td rowspan="1" colspan="1">♂♂</td><td rowspan="1" colspan="1">♀♀</td><td rowspan="1" colspan="1">♂+♀</td><td rowspan="1" colspan="1">♂♂</td><td rowspan="1" colspan="1">♀♀</td><td rowspan="1" colspan="1">♂+♀</td><td rowspan="1" colspan="1">♂♂</td><td rowspan="1" colspan="1">♀♀</td><td rowspan="1" colspan="1">♂+♀</td></tr><tr><td rowspan="1" colspan="1">N</td><td rowspan="1" colspan="1">24</td><td rowspan="1" colspan="1">26</td><td rowspan="1" colspan="1">50</td><td rowspan="1" colspan="1">59</td><td rowspan="1" colspan="1">59</td><td rowspan="1" colspan="1">118</td><td rowspan="1" colspan="1">25</td><td rowspan="1" colspan="1">27</td><td rowspan="1" colspan="1">52</td></tr><tr><td rowspan="1" colspan="1">Min</td><td rowspan="1" colspan="1">1.60</td><td rowspan="1" colspan="1">1.60</td><td rowspan="1" colspan="1">1.60</td><td rowspan="1" colspan="1">2.00</td><td rowspan="1" colspan="1">2.10</td><td rowspan="1" colspan="1">2.00</td><td rowspan="1" colspan="1">2.44</td><td rowspan="1" colspan="1">2.40</td><td rowspan="1" colspan="1">2.40</td></tr><tr><td rowspan="1" colspan="1">Max</td><td rowspan="1" colspan="1">3.20</td><td rowspan="1" colspan="1">3.00</td><td rowspan="1" colspan="1">3.20</td><td rowspan="1" colspan="1">3.70</td><td rowspan="1" colspan="1">4.00</td><td rowspan="1" colspan="1">4.00</td><td rowspan="1" colspan="1">3.68</td><td rowspan="1" colspan="1">3.64</td><td rowspan="1" colspan="1">3.68</td></tr><tr><td rowspan="1" colspan="1">Median</td><td rowspan="1" colspan="1">2.28</td><td rowspan="1" colspan="1">2.04</td><td rowspan="1" colspan="1">2.16</td><td rowspan="1" colspan="1">3.00</td><td rowspan="1" colspan="1">3.00</td><td rowspan="1" colspan="1">3.00</td><td rowspan="1" colspan="1">2.88</td><td rowspan="1" colspan="1">3.00</td><td rowspan="1" colspan="1">2.98</td></tr><tr><td rowspan="1" colspan="1">Mean</td><td rowspan="1" colspan="1">2.27</td><td rowspan="1" colspan="1">2.05</td><td rowspan="1" colspan="1">2.16</td><td rowspan="1" colspan="1">3.01</td><td rowspan="1" colspan="1">2.98</td><td rowspan="1" colspan="1">3.00</td><td rowspan="1" colspan="1">2.94</td><td rowspan="1" colspan="1">2.99</td><td rowspan="1" colspan="1">2.97</td></tr><tr><td rowspan="1" colspan="1">Stand. dev</td><td rowspan="1" colspan="1">0.39</td><td rowspan="1" colspan="1">0.36</td><td rowspan="1" colspan="1">0.38</td><td rowspan="1" colspan="1">0.36</td><td rowspan="1" colspan="1">0.42</td><td rowspan="1" colspan="1">0.39</td><td rowspan="1" colspan="1">0.34</td><td rowspan="1" colspan="1">0.33</td><td rowspan="1" colspan="1">0.33</td></tr></tbody></table></table-wrap><table-wrap id="T7" position="float" orientation="portrait"><label>Table 7.</label><caption><p>Normality test for antennal length (mm) of males and females of <italic><tp:taxon-name><tp:taxon-name-part taxon-name-part-type="genus" reg="Lithobius">Lithobius</tp:taxon-name-part> <tp:taxon-name-part taxon-name-part-type="species" reg="crassipesoides">crassipesoides</tp:taxon-name-part></tp:taxon-name></italic> sp. n. (Spain) and <italic><tp:taxon-name><tp:taxon-name-part taxon-name-part-type="genus" reg="Lithobius">L.</tp:taxon-name-part> <tp:taxon-name-part taxon-name-part-type="species" reg="crassipes">crassipes</tp:taxon-name-part></tp:taxon-name></italic> (Germany and France). The p values below 0.05 are marked with bold letters.</p></caption><table id="TID0EGRBG" rules="all"><tbody><tr><th rowspan="3" colspan="1"/><th rowspan="1" colspan="3">
                  <italic><tp:taxon-name><tp:taxon-name-part taxon-name-part-type="genus" reg="Lithobius">Lithobius</tp:taxon-name-part> <tp:taxon-name-part taxon-name-part-type="species" reg="crassipesoides">crassipesoides</tp:taxon-name-part></tp:taxon-name></italic>
                </th><th rowspan="1" colspan="6">
                  <italic><tp:taxon-name><tp:taxon-name-part taxon-name-part-type="genus" reg="Lithobius">Lithobius</tp:taxon-name-part> <tp:taxon-name-part taxon-name-part-type="species" reg="crassipes">crassipes</tp:taxon-name-part></tp:taxon-name></italic>
                </th></tr><tr><th rowspan="1" colspan="3">Spain</th><th rowspan="1" colspan="3">France</th><th rowspan="1" colspan="3">Germany</th></tr><tr><th rowspan="1" colspan="1">♂♂</th><th rowspan="1" colspan="1">♀♀</th><th rowspan="1" colspan="1">♂+♀</th><th rowspan="1" colspan="1">♂♂</th><th rowspan="1" colspan="1">♀♀</th><th rowspan="1" colspan="1">♂+♀</th><th rowspan="1" colspan="1">♂♂</th><th rowspan="1" colspan="1">♀♀</th><th rowspan="1" colspan="1">♂+♀</th></tr><tr><td rowspan="1" colspan="1">N</td><td rowspan="1" colspan="1">24</td><td rowspan="1" colspan="1">26</td><td rowspan="1" colspan="1">50</td><td rowspan="1" colspan="1">62</td><td rowspan="1" colspan="1">69</td><td rowspan="1" colspan="1">131</td><td rowspan="1" colspan="1">27</td><td rowspan="1" colspan="1">25</td><td rowspan="1" colspan="1">52</td></tr><tr><td rowspan="1" colspan="10">
                  <bold>Shapiro-Wilk W</bold>
                </td></tr><tr><td rowspan="1" colspan="1">p(normal)</td><td rowspan="1" colspan="1">0.486</td><td rowspan="1" colspan="1">0.079</td><td rowspan="1" colspan="1">
                  <bold>0.034</bold>
                </td><td rowspan="1" colspan="1">0.083</td><td rowspan="1" colspan="1">0.700</td><td rowspan="1" colspan="1">0.195</td><td rowspan="1" colspan="1">0.307</td><td rowspan="1" colspan="1">0.869</td><td rowspan="1" colspan="1">0.327</td></tr><tr><td rowspan="1" colspan="10">
                  <bold>Anderson-Darling A</bold>
                </td></tr><tr><td rowspan="1" colspan="1">p(normal)</td><td rowspan="1" colspan="1">0.421</td><td rowspan="1" colspan="1">0.200</td><td rowspan="1" colspan="1">0.119</td><td rowspan="1" colspan="1">0.053</td><td rowspan="1" colspan="1">0.538</td><td rowspan="1" colspan="1">
                  <bold>0.043</bold>
                </td><td rowspan="1" colspan="1">0.369</td><td rowspan="1" colspan="1">0.891</td><td rowspan="1" colspan="1">0.621</td></tr><tr><td rowspan="1" colspan="1">p(MCarlo)</td><td rowspan="1" colspan="1">0.424</td><td rowspan="1" colspan="1">0.203</td><td rowspan="1" colspan="1">0.116</td><td rowspan="1" colspan="1">0.054</td><td rowspan="1" colspan="1">0.554</td><td rowspan="1" colspan="1">
                  <bold>0.042</bold>
                </td><td rowspan="1" colspan="1">0.378</td><td rowspan="1" colspan="1">0.896</td><td rowspan="1" colspan="1">0.645</td></tr><tr><td rowspan="1" colspan="10">
                  <bold>Jarque-Bera JB</bold>
                </td></tr><tr><td rowspan="1" colspan="1">p(normal)</td><td rowspan="1" colspan="1">0.726</td><td rowspan="1" colspan="1">0.299</td><td rowspan="1" colspan="1">0.291</td><td rowspan="1" colspan="1">0.253</td><td rowspan="1" colspan="1">0.932</td><td rowspan="1" colspan="1">0.804</td><td rowspan="1" colspan="1">0.739</td><td rowspan="1" colspan="1">0.737</td><td rowspan="1" colspan="1">0.569</td></tr><tr><td rowspan="1" colspan="1">p(MCarlo)</td><td rowspan="1" colspan="1">0.645</td><td rowspan="1" colspan="1">0.113</td><td rowspan="1" colspan="1">0.156</td><td rowspan="1" colspan="1">0.132</td><td rowspan="1" colspan="1">0.931</td><td rowspan="1" colspan="1">0.785</td><td rowspan="1" colspan="1">0.668</td><td rowspan="1" colspan="1">0.677</td><td rowspan="1" colspan="1">0.466</td></tr></tbody></table></table-wrap><table-wrap id="T8" position="float" orientation="portrait"><label>Table 8.</label><caption><p>Number of ocelli of males and females of <italic><tp:taxon-name><tp:taxon-name-part taxon-name-part-type="genus" reg="Lithobius">Lithobius</tp:taxon-name-part> <tp:taxon-name-part taxon-name-part-type="species" reg="crassipesoides">crassipesoides</tp:taxon-name-part></tp:taxon-name></italic> sp. n. (Spain) and <italic><tp:taxon-name><tp:taxon-name-part taxon-name-part-type="genus" reg="Lithobius">L.</tp:taxon-name-part> <tp:taxon-name-part taxon-name-part-type="species" reg="crassipes">crassipes</tp:taxon-name-part></tp:taxon-name></italic> (Germany and France).</p></caption><table id="TID0EL6BG" rules="all"><tbody><tr><th rowspan="3" colspan="1"/><th rowspan="1" colspan="3">
                  <italic><tp:taxon-name><tp:taxon-name-part taxon-name-part-type="genus" reg="Lithobius">Lithobius</tp:taxon-name-part> <tp:taxon-name-part taxon-name-part-type="species" reg="crassipesoides">crassipesoides</tp:taxon-name-part></tp:taxon-name></italic>
                </th><th rowspan="1" colspan="6">
                  <italic><tp:taxon-name><tp:taxon-name-part taxon-name-part-type="genus" reg="Lithobius">Lithobius</tp:taxon-name-part> <tp:taxon-name-part taxon-name-part-type="species" reg="crassipes">crassipes</tp:taxon-name-part></tp:taxon-name></italic>
                </th></tr><tr><th rowspan="1" colspan="3">Spain</th><th rowspan="1" colspan="3">France</th><th rowspan="1" colspan="3">Germany</th></tr><tr><th rowspan="1" colspan="1">♂♂</th><th rowspan="1" colspan="1">♀♀</th><th rowspan="1" colspan="1">♂+♀</th><th rowspan="1" colspan="1">♂♂</th><th rowspan="1" colspan="1">♀♀</th><th rowspan="1" colspan="1">♂+♀</th><th rowspan="1" colspan="1">♂♂</th><th rowspan="1" colspan="1">♀♀</th><th rowspan="1" colspan="1">♂+♀</th></tr><tr><td rowspan="1" colspan="1">N</td><td rowspan="1" colspan="1">23</td><td rowspan="1" colspan="1">24</td><td rowspan="1" colspan="1">47</td><td rowspan="1" colspan="1">59</td><td rowspan="1" colspan="1">66</td><td rowspan="1" colspan="1">125</td><td rowspan="1" colspan="1">25</td><td rowspan="1" colspan="1">27</td><td rowspan="1" colspan="1">52</td></tr><tr><td rowspan="1" colspan="1">Min</td><td rowspan="1" colspan="1">7.5</td><td rowspan="1" colspan="1">5.5</td><td rowspan="1" colspan="1">5.5</td><td rowspan="1" colspan="1">7</td><td rowspan="1" colspan="1">8.5</td><td rowspan="1" colspan="1">7</td><td rowspan="1" colspan="1">8.5</td><td rowspan="1" colspan="1">8</td><td rowspan="1" colspan="1">8</td></tr><tr><td rowspan="1" colspan="1">Max</td><td rowspan="1" colspan="1">11</td><td rowspan="1" colspan="1">10</td><td rowspan="1" colspan="1">11</td><td rowspan="1" colspan="1">14.5</td><td rowspan="1" colspan="1">13.5</td><td rowspan="1" colspan="1">14.5</td><td rowspan="1" colspan="1">11</td><td rowspan="1" colspan="1">11.5</td><td rowspan="1" colspan="1">11.5</td></tr><tr><td rowspan="1" colspan="1">Median</td><td rowspan="1" colspan="1">9</td><td rowspan="1" colspan="1">8.5</td><td rowspan="1" colspan="1">9</td><td rowspan="1" colspan="1">10</td><td rowspan="1" colspan="1">10</td><td rowspan="1" colspan="1">10</td><td rowspan="1" colspan="1">10</td><td rowspan="1" colspan="1">10</td><td rowspan="1" colspan="1">10</td></tr><tr><td rowspan="1" colspan="1">Mean</td><td rowspan="1" colspan="1">9.1</td><td rowspan="1" colspan="1">8.3</td><td rowspan="1" colspan="1">8.7</td><td rowspan="1" colspan="1">10.1</td><td rowspan="1" colspan="1">10.2</td><td rowspan="1" colspan="1">10.1</td><td rowspan="1" colspan="1">10.1</td><td rowspan="1" colspan="1">9.7</td><td rowspan="1" colspan="1">9.9</td></tr><tr><td rowspan="1" colspan="1">Stand. dev</td><td rowspan="1" colspan="1">1.2</td><td rowspan="1" colspan="1">1.2</td><td rowspan="1" colspan="1">1.3</td><td rowspan="1" colspan="1">1.0</td><td rowspan="1" colspan="1">1.0</td><td rowspan="1" colspan="1">1.0</td><td rowspan="1" colspan="1">0.7</td><td rowspan="1" colspan="1">0.8</td><td rowspan="1" colspan="1">0.8</td></tr></tbody></table></table-wrap><table-wrap id="T9" position="float" orientation="portrait"><label>Table 9.</label><caption><p>Basic statistics of number of coxal pores on legpair 12–15 in males and females of <italic><tp:taxon-name><tp:taxon-name-part taxon-name-part-type="genus" reg="Lithobius">Lithobius</tp:taxon-name-part> <tp:taxon-name-part taxon-name-part-type="species" reg="crassipesoides">crassipesoides</tp:taxon-name-part></tp:taxon-name></italic> sp. n. (Spain) and <italic><tp:taxon-name><tp:taxon-name-part taxon-name-part-type="genus" reg="Lithobius">L.</tp:taxon-name-part> <tp:taxon-name-part taxon-name-part-type="species" reg="crassipes">crassipes</tp:taxon-name-part></tp:taxon-name></italic> (Germany).</p></caption><table id="TID0EHMAI" rules="all"><tbody><tr><th rowspan="3" colspan="1"/><th rowspan="1" colspan="3">
                  <italic><tp:taxon-name><tp:taxon-name-part taxon-name-part-type="genus" reg="Lithobius">Lithobius</tp:taxon-name-part> <tp:taxon-name-part taxon-name-part-type="species" reg="crassipesoides">crassipesoides</tp:taxon-name-part></tp:taxon-name></italic>
                </th><th rowspan="1" colspan="3">
                  <italic><tp:taxon-name><tp:taxon-name-part taxon-name-part-type="genus" reg="Lithobius">Lithobius</tp:taxon-name-part> <tp:taxon-name-part taxon-name-part-type="species" reg="crassipes">crassipes</tp:taxon-name-part></tp:taxon-name></italic>
                </th></tr><tr><th rowspan="1" colspan="3">Spain</th><th rowspan="1" colspan="3">Germany</th></tr><tr><th rowspan="1" colspan="1">♂♂</th><th rowspan="1" colspan="1">♀♀</th><th rowspan="1" colspan="1">♂+♀</th><th rowspan="1" colspan="1">♂♂</th><th rowspan="1" colspan="1">♀♀</th><th rowspan="1" colspan="1">♂+♀</th></tr><tr><th rowspan="1" colspan="1"/><th rowspan="1" colspan="6">legpair 12</th></tr><tr><td rowspan="1" colspan="1">N</td><td rowspan="1" colspan="1">24</td><td rowspan="1" colspan="1">26</td><td rowspan="1" colspan="1">50</td><td rowspan="1" colspan="1">25</td><td rowspan="1" colspan="1">27</td><td rowspan="1" colspan="1">52</td></tr><tr><td rowspan="1" colspan="1">Min</td><td rowspan="1" colspan="1">2</td><td rowspan="1" colspan="1">2</td><td rowspan="1" colspan="1">2</td><td rowspan="1" colspan="1">2</td><td rowspan="1" colspan="1">2</td><td rowspan="1" colspan="1">2</td></tr><tr><td rowspan="1" colspan="1">Max</td><td rowspan="1" colspan="1">2</td><td rowspan="1" colspan="1">3</td><td rowspan="1" colspan="1">3</td><td rowspan="1" colspan="1">3</td><td rowspan="1" colspan="1">4</td><td rowspan="1" colspan="1">4</td></tr><tr><td rowspan="1" colspan="1">Median</td><td rowspan="1" colspan="1">2</td><td rowspan="1" colspan="1">2</td><td rowspan="1" colspan="1">2</td><td rowspan="1" colspan="1">2</td><td rowspan="1" colspan="1">2</td><td rowspan="1" colspan="1">2</td></tr><tr><td rowspan="1" colspan="1">Mean</td><td rowspan="1" colspan="1">2.00</td><td rowspan="1" colspan="1">2.08</td><td rowspan="1" colspan="1">2.04</td><td rowspan="1" colspan="1">2.12</td><td rowspan="1" colspan="1">2.41</td><td rowspan="1" colspan="1">2.27</td></tr><tr><td rowspan="1" colspan="1">Stand. dev</td><td rowspan="1" colspan="1">0.00</td><td rowspan="1" colspan="1">0.27</td><td rowspan="1" colspan="1">0.20</td><td rowspan="1" colspan="1">0.33</td><td rowspan="1" colspan="1">0.57</td><td rowspan="1" colspan="1">0.49</td></tr><tr><td rowspan="1" colspan="1"/><td rowspan="1" colspan="6">
                  <bold>legpair 13</bold>
                </td></tr><tr><td rowspan="1" colspan="1"/><td rowspan="1" colspan="1">♂♂</td><td rowspan="1" colspan="1">♀♀</td><td rowspan="1" colspan="1">♂+♀</td><td rowspan="1" colspan="1">♂♂</td><td rowspan="1" colspan="1">♀♀</td><td rowspan="1" colspan="1">♂+♀</td></tr><tr><td rowspan="1" colspan="1">N</td><td rowspan="1" colspan="1">24</td><td rowspan="1" colspan="1">26</td><td rowspan="1" colspan="1">50</td><td rowspan="1" colspan="1">25</td><td rowspan="1" colspan="1">27</td><td rowspan="1" colspan="1">52</td></tr><tr><td rowspan="1" colspan="1">Min</td><td rowspan="1" colspan="1">2</td><td rowspan="1" colspan="1">3</td><td rowspan="1" colspan="1">2</td><td rowspan="1" colspan="1">3</td><td rowspan="1" colspan="1">3</td><td rowspan="1" colspan="1">3</td></tr><tr><td rowspan="1" colspan="1">Max</td><td rowspan="1" colspan="1">4</td><td rowspan="1" colspan="1">4</td><td rowspan="1" colspan="1">4</td><td rowspan="1" colspan="1">4</td><td rowspan="1" colspan="1">5</td><td rowspan="1" colspan="1">5</td></tr><tr><td rowspan="1" colspan="1">Median</td><td rowspan="1" colspan="1">3</td><td rowspan="1" colspan="1">3</td><td rowspan="1" colspan="1">3</td><td rowspan="1" colspan="1">3</td><td rowspan="1" colspan="1">3</td><td rowspan="1" colspan="1">3</td></tr><tr><td rowspan="1" colspan="1">Mean</td><td rowspan="1" colspan="1">3.00</td><td rowspan="1" colspan="1">3.12</td><td rowspan="1" colspan="1">3.06</td><td rowspan="1" colspan="1">3.08</td><td rowspan="1" colspan="1">3.48</td><td rowspan="1" colspan="1">3.29</td></tr><tr><td rowspan="1" colspan="1">Stand. dev</td><td rowspan="1" colspan="1">0.29</td><td rowspan="1" colspan="1">0.33</td><td rowspan="1" colspan="1">0.31</td><td rowspan="1" colspan="1">0.28</td><td rowspan="1" colspan="1">0.58</td><td rowspan="1" colspan="1">0.50</td></tr><tr><td rowspan="1" colspan="1"/><td rowspan="1" colspan="6">
                  <bold>legpair 14</bold>
                </td></tr><tr><td rowspan="1" colspan="1"/><td rowspan="1" colspan="1">♂♂</td><td rowspan="1" colspan="1">♀♀</td><td rowspan="1" colspan="1">♂+♀</td><td rowspan="1" colspan="1">♂♂</td><td rowspan="1" colspan="1">♀♀</td><td rowspan="1" colspan="1">♂+♀</td></tr><tr><td rowspan="1" colspan="1">N</td><td rowspan="1" colspan="1">24</td><td rowspan="1" colspan="1">26</td><td rowspan="1" colspan="1">50</td><td rowspan="1" colspan="1">25</td><td rowspan="1" colspan="1">27</td><td rowspan="1" colspan="1">52</td></tr><tr><td rowspan="1" colspan="1">Min</td><td rowspan="1" colspan="1">2</td><td rowspan="1" colspan="1">3</td><td rowspan="1" colspan="1">2</td><td rowspan="1" colspan="1">3</td><td rowspan="1" colspan="1">3</td><td rowspan="1" colspan="1">3</td></tr><tr><td rowspan="1" colspan="1">Max</td><td rowspan="1" colspan="1">4</td><td rowspan="1" colspan="1">5</td><td rowspan="1" colspan="1">5</td><td rowspan="1" colspan="1">4</td><td rowspan="1" colspan="1">5</td><td rowspan="1" colspan="1">5</td></tr><tr><td rowspan="1" colspan="1">Median</td><td rowspan="1" colspan="1">3</td><td rowspan="1" colspan="1">3</td><td rowspan="1" colspan="1">3</td><td rowspan="1" colspan="1">3</td><td rowspan="1" colspan="1">4</td><td rowspan="1" colspan="1">3</td></tr><tr><td rowspan="1" colspan="1">Mean</td><td rowspan="1" colspan="1">3.00</td><td rowspan="1" colspan="1">3.42</td><td rowspan="1" colspan="1">3.22</td><td rowspan="1" colspan="1">3.20</td><td rowspan="1" colspan="1">3.74</td><td rowspan="1" colspan="1">3.48</td></tr><tr><td rowspan="1" colspan="1">Stand. dev</td><td rowspan="1" colspan="1">0.29</td><td rowspan="1" colspan="1">0.58</td><td rowspan="1" colspan="1">0.51</td><td rowspan="1" colspan="1">0.41</td><td rowspan="1" colspan="1">0.53</td><td rowspan="1" colspan="1">0.54</td></tr><tr><td rowspan="1" colspan="1"/><td rowspan="1" colspan="6">
                  <bold>legpair 15</bold>
                </td></tr><tr><td rowspan="1" colspan="1"/><td rowspan="1" colspan="1">♂♂</td><td rowspan="1" colspan="1">♀♀</td><td rowspan="1" colspan="1">♂+♀</td><td rowspan="1" colspan="1">♂♂</td><td rowspan="1" colspan="1">♀♀</td><td rowspan="1" colspan="1">♂+♀</td></tr><tr><td rowspan="1" colspan="1">N</td><td rowspan="1" colspan="1">24</td><td rowspan="1" colspan="1">26</td><td rowspan="1" colspan="1">50</td><td rowspan="1" colspan="1">25</td><td rowspan="1" colspan="1">27</td><td rowspan="1" colspan="1">52</td></tr><tr><td rowspan="1" colspan="1">Min</td><td rowspan="1" colspan="1">2</td><td rowspan="1" colspan="1">2</td><td rowspan="1" colspan="1">2</td><td rowspan="1" colspan="1">2</td><td rowspan="1" colspan="1">2</td><td rowspan="1" colspan="1">2</td></tr><tr><td rowspan="1" colspan="1">Max</td><td rowspan="1" colspan="1">3</td><td rowspan="1" colspan="1">4</td><td rowspan="1" colspan="1">4</td><td rowspan="1" colspan="1">3</td><td rowspan="1" colspan="1">4</td><td rowspan="1" colspan="1">4</td></tr><tr><td rowspan="1" colspan="1">Median</td><td rowspan="1" colspan="1">2</td><td rowspan="1" colspan="1">3</td><td rowspan="1" colspan="1">3</td><td rowspan="1" colspan="1">3</td><td rowspan="1" colspan="1">3</td><td rowspan="1" colspan="1">3</td></tr><tr><td rowspan="1" colspan="1">Mean</td><td rowspan="1" colspan="1">2.08</td><td rowspan="1" colspan="1">3.00</td><td rowspan="1" colspan="1">2.56</td><td rowspan="1" colspan="1">2.60</td><td rowspan="1" colspan="1">3.22</td><td rowspan="1" colspan="1">2.92</td></tr><tr><td rowspan="1" colspan="1">Stand. dev</td><td rowspan="1" colspan="1">0.28</td><td rowspan="1" colspan="1">0.40</td><td rowspan="1" colspan="1">0.58</td><td rowspan="1" colspan="1">0.50</td><td rowspan="1" colspan="1">0.51</td><td rowspan="1" colspan="1">0.59</td></tr></tbody></table></table-wrap><table-wrap id="T10" position="float" orientation="portrait"><label>Table 10.</label><caption><p>Significance levels (p values) of differences in the numbers of coxal pores between males and females and pooled samples of <italic><tp:taxon-name><tp:taxon-name-part taxon-name-part-type="genus" reg="Lithobius">Lithobius</tp:taxon-name-part> <tp:taxon-name-part taxon-name-part-type="species" reg="crassipesoides">crassipesoides</tp:taxon-name-part></tp:taxon-name></italic> sp. n. (Spain) and <italic><tp:taxon-name><tp:taxon-name-part taxon-name-part-type="genus" reg="Lithobius">L.</tp:taxon-name-part> <tp:taxon-name-part taxon-name-part-type="species" reg="crassipes">crassipes</tp:taxon-name-part></tp:taxon-name></italic> (Germany). The p values below 0.05 are marked with bold letters.</p></caption><table id="TID0EBLBI" rules="all"><tbody><tr><th rowspan="1" colspan="1"/><th rowspan="1" colspan="1">legpair 12</th><th rowspan="1" colspan="1">legpair 13</th><th rowspan="1" colspan="1">legpair 14</th><th rowspan="1" colspan="1">legpair 15</th></tr><tr><td rowspan="1" colspan="1">♂♂ (Spain) vs. ♀♀ (Spain)</td><td rowspan="1" colspan="1">0.179</td><td rowspan="1" colspan="1">0.197</td><td rowspan="1" colspan="1">
                  <bold>0.002</bold>
                </td><td rowspan="1" colspan="1">
                  <bold>&lt; 0.001</bold>
                </td></tr><tr><td rowspan="1" colspan="1">♂♂ (Germany) vs. ♀♀ (Germany)</td><td rowspan="1" colspan="1">
                  <bold>0.037</bold>
                </td><td rowspan="1" colspan="1">
                  <bold>0.003</bold>
                </td><td rowspan="1" colspan="1">
                  <bold>&lt; 0.001</bold>
                </td><td rowspan="1" colspan="1">
                  <bold>&lt; 0.001</bold>
                </td></tr><tr><td rowspan="1" colspan="1">♂♂ (Spain) vs. ♂♂ (Germany)</td><td rowspan="1" colspan="1">0.087</td><td rowspan="1" colspan="1">0.343</td><td rowspan="1" colspan="1">0.06</td><td rowspan="1" colspan="1">
                  <bold>&lt; 0.001</bold>
                </td></tr><tr><td rowspan="1" colspan="1">♀♀ (Spain) vs. ♀♀ (Germany)</td><td rowspan="1" colspan="1">
                  <bold>0.01</bold>
                </td><td rowspan="1" colspan="1">
                  <bold>0.008</bold>
                </td><td rowspan="1" colspan="1">
                  <bold>0.041</bold>
                </td><td rowspan="1" colspan="1">0.083</td></tr><tr><td rowspan="1" colspan="1">♂+♀ (Spain) vs. ♂+♀ (Germany)</td><td rowspan="1" colspan="1">
                  <bold>0.002</bold>
                </td><td rowspan="1" colspan="1">
                  <bold>0.007</bold>
                </td><td rowspan="1" colspan="1">
                  <bold>0.014</bold>
                </td><td rowspan="1" colspan="1">
                  <bold>0.002</bold>
                </td></tr></tbody></table></table-wrap><table-wrap id="T11" position="float" orientation="portrait"><label>Table 11.</label><caption><p>Legpair where anterior dorsal spine of prefemur (<abbrev xmlns:xlink="http://www.w3.org/1999/xlink" xlink:title="anterior dorsal spine" id="ABBRID0EHOCI" xlink:type="simple">DaP</abbrev>) starts in males and females of <italic><tp:taxon-name><tp:taxon-name-part taxon-name-part-type="genus" reg="Lithobius">Lithobius</tp:taxon-name-part> <tp:taxon-name-part taxon-name-part-type="species" reg="crassipesoides">crassipesoides</tp:taxon-name-part></tp:taxon-name></italic> sp. n. (Spain) and <italic><tp:taxon-name><tp:taxon-name-part taxon-name-part-type="genus" reg="Lithobius">L.</tp:taxon-name-part> <tp:taxon-name-part taxon-name-part-type="species" reg="crassipes">crassipes</tp:taxon-name-part></tp:taxon-name></italic> (Germany and France). Abbreviation: <abbrev xmlns:xlink="http://www.w3.org/1999/xlink" xlink:title="not present" id="ABBRID0EBPCI" xlink:type="simple">n. p.</abbrev> = not present.</p></caption><table id="TID0EKSBI" rules="all"><tbody><tr><th rowspan="3" colspan="1"/><th rowspan="1" colspan="3">
                  <italic><tp:taxon-name><tp:taxon-name-part taxon-name-part-type="genus" reg="Lithobius">Lithobius</tp:taxon-name-part> <tp:taxon-name-part taxon-name-part-type="species" reg="crassipesoides">crassipesoides</tp:taxon-name-part></tp:taxon-name></italic>
                </th><th rowspan="1" colspan="6">
                  <italic><tp:taxon-name><tp:taxon-name-part taxon-name-part-type="genus" reg="Lithobius">Lithobius</tp:taxon-name-part> <tp:taxon-name-part taxon-name-part-type="species" reg="crassipes">crassipes</tp:taxon-name-part></tp:taxon-name></italic>
                </th></tr><tr><th rowspan="1" colspan="3">Spain</th><th rowspan="1" colspan="3">France</th><th rowspan="1" colspan="3">Germany</th></tr><tr><th rowspan="1" colspan="1">♂♂</th><th rowspan="1" colspan="1">♀♀</th><th rowspan="1" colspan="1">♂+♀</th><th rowspan="1" colspan="1">♂♂</th><th rowspan="1" colspan="1">♀♀</th><th rowspan="1" colspan="1">♂+♀</th><th rowspan="1" colspan="1">♂♂</th><th rowspan="1" colspan="1">♀♀</th><th rowspan="1" colspan="1">♂+♀</th></tr><tr><td rowspan="1" colspan="1">N</td><td rowspan="1" colspan="1">24</td><td rowspan="1" colspan="1">26</td><td rowspan="1" colspan="1">50</td><td rowspan="1" colspan="1">36</td><td rowspan="1" colspan="1">34</td><td rowspan="1" colspan="1">70</td><td rowspan="1" colspan="1">25</td><td rowspan="1" colspan="1">26</td><td rowspan="1" colspan="1">51</td></tr><tr><td rowspan="1" colspan="1">Min</td><td rowspan="1" colspan="1">14</td><td rowspan="1" colspan="1">12</td><td rowspan="1" colspan="1">12</td><td rowspan="1" colspan="1">7,5</td><td rowspan="1" colspan="1">8</td><td rowspan="1" colspan="1">7.5</td><td rowspan="1" colspan="1">7</td><td rowspan="1" colspan="1">8</td><td rowspan="1" colspan="1">7</td></tr><tr><td rowspan="1" colspan="1">Max</td><td rowspan="1" colspan="1">15</td><td rowspan="1" colspan="1">
                  <abbrev xmlns:xlink="http://www.w3.org/1999/xlink" xlink:title="not present" id="ABBRID0E1TCI" xlink:type="simple">n. p.</abbrev>
                </td><td rowspan="1" colspan="1">
                  <abbrev xmlns:xlink="http://www.w3.org/1999/xlink" xlink:title="not present" id="ABBRID0ECUCI" xlink:type="simple">n. p.</abbrev>
                </td><td rowspan="1" colspan="1">11.5</td><td rowspan="1" colspan="1">11.5</td><td rowspan="1" colspan="1">11.5</td><td rowspan="1" colspan="1">11</td><td rowspan="1" colspan="1">13</td><td rowspan="1" colspan="1">13</td></tr><tr><td rowspan="1" colspan="1">Median</td><td rowspan="1" colspan="1">15</td><td rowspan="1" colspan="1">15</td><td rowspan="1" colspan="1">15</td><td rowspan="1" colspan="1">10</td><td rowspan="1" colspan="1">9.75</td><td rowspan="1" colspan="1">10</td><td rowspan="1" colspan="1">9</td><td rowspan="1" colspan="1">9</td><td rowspan="1" colspan="1">9</td></tr><tr><td rowspan="1" colspan="1">Mean</td><td rowspan="1" colspan="1">14.7</td><td rowspan="1" colspan="1">14.4</td><td rowspan="1" colspan="1">14.5</td><td rowspan="1" colspan="1">10.0</td><td rowspan="1" colspan="1">9.8</td><td rowspan="1" colspan="1">9.9</td><td rowspan="1" colspan="1">9.0</td><td rowspan="1" colspan="1">9.8</td><td rowspan="1" colspan="1">9.4</td></tr><tr><td rowspan="1" colspan="1">Stand. dev</td><td rowspan="1" colspan="1">0.5</td><td rowspan="1" colspan="1">1.0</td><td rowspan="1" colspan="1">0.8</td><td rowspan="1" colspan="1">0.9</td><td rowspan="1" colspan="1">0.7</td><td rowspan="1" colspan="1">0.8</td><td rowspan="1" colspan="1">1.2</td><td rowspan="1" colspan="1">1.4</td><td rowspan="1" colspan="1">1.4</td></tr></tbody></table></table-wrap><table-wrap id="T12" position="float" orientation="portrait"><label>Table 12.</label><caption><p>Basic statistics of legpair where median ventral trochanter spine (<abbrev xmlns:xlink="http://www.w3.org/1999/xlink" xlink:title="median ventral spine at trochanter" id="ABBRID0E23CI" xlink:type="simple">Vmt</abbrev>) starts in males and females of <italic><tp:taxon-name><tp:taxon-name-part taxon-name-part-type="genus" reg="Lithobius">Lithobius</tp:taxon-name-part> <tp:taxon-name-part taxon-name-part-type="species" reg="crassipesoides">crassipesoides</tp:taxon-name-part></tp:taxon-name></italic> sp. n. (Spain) and <italic><tp:taxon-name><tp:taxon-name-part taxon-name-part-type="genus" reg="Lithobius">L.</tp:taxon-name-part> <tp:taxon-name-part taxon-name-part-type="species" reg="crassipes">crassipes</tp:taxon-name-part></tp:taxon-name></italic> (Germany).</p></caption><table id="TID0EU6BI" rules="all"><tbody><tr><th rowspan="3" colspan="1"/><th rowspan="1" colspan="3">
                  <italic><tp:taxon-name><tp:taxon-name-part taxon-name-part-type="genus" reg="Lithobius">Lithobius</tp:taxon-name-part> <tp:taxon-name-part taxon-name-part-type="species" reg="crassipesoides">crassipesoides</tp:taxon-name-part></tp:taxon-name></italic>
                </th><th rowspan="1" colspan="3">
                  <italic><tp:taxon-name><tp:taxon-name-part taxon-name-part-type="genus" reg="Lithobius">Lithobius</tp:taxon-name-part> <tp:taxon-name-part taxon-name-part-type="species" reg="crassipes">crassipes</tp:taxon-name-part></tp:taxon-name></italic>
                </th></tr><tr><th rowspan="1" colspan="3">Spain</th><th rowspan="1" colspan="3">Germany</th></tr><tr><th rowspan="1" colspan="1">♂♂</th><th rowspan="1" colspan="1">♀♀</th><th rowspan="1" colspan="1">♂+♀</th><th rowspan="1" colspan="1">♂♂</th><th rowspan="1" colspan="1">♀♀</th><th rowspan="1" colspan="1">♂+♀</th></tr><tr><td rowspan="1" colspan="1">N</td><td rowspan="1" colspan="1">24</td><td rowspan="1" colspan="1">26</td><td rowspan="1" colspan="1">50</td><td rowspan="1" colspan="1">25</td><td rowspan="1" colspan="1">27</td><td rowspan="1" colspan="1">52</td></tr><tr><td rowspan="1" colspan="1">Min</td><td rowspan="1" colspan="1">12</td><td rowspan="1" colspan="1">12</td><td rowspan="1" colspan="1">12</td><td rowspan="1" colspan="1">13</td><td rowspan="1" colspan="1">13</td><td rowspan="1" colspan="1">13</td></tr><tr><td rowspan="1" colspan="1">Max</td><td rowspan="1" colspan="1">14</td><td rowspan="1" colspan="1">14</td><td rowspan="1" colspan="1">14</td><td rowspan="1" colspan="1">14</td><td rowspan="1" colspan="1">14</td><td rowspan="1" colspan="1">14</td></tr><tr><td rowspan="1" colspan="1">Median</td><td rowspan="1" colspan="1">13</td><td rowspan="1" colspan="1">13</td><td rowspan="1" colspan="1">13</td><td rowspan="1" colspan="1">14</td><td rowspan="1" colspan="1">14</td><td rowspan="1" colspan="1">14</td></tr><tr><td rowspan="1" colspan="1">Mean</td><td rowspan="1" colspan="1">13.0</td><td rowspan="1" colspan="1">13.0</td><td rowspan="1" colspan="1">13.0</td><td rowspan="1" colspan="1">13.9</td><td rowspan="1" colspan="1">13.9</td><td rowspan="1" colspan="1">13.9</td></tr><tr><td rowspan="1" colspan="1">Stand. dev</td><td rowspan="1" colspan="1">0.6</td><td rowspan="1" colspan="1">0.3</td><td rowspan="1" colspan="1">0.5</td><td rowspan="1" colspan="1">0.3</td><td rowspan="1" colspan="1">0.4</td><td rowspan="1" colspan="1">0.3</td></tr></tbody></table></table-wrap><table-wrap id="T13" position="float" orientation="portrait"><label>Table 13.</label><caption><p>Eigenvalues and factor loading of the three extracted discriminant factors for the complete model. Highest factor loadings marked in bold letters and top values in larger fonts.</p></caption><table id="TID0EHKCI" rules="all"><tbody><tr><th rowspan="1" colspan="1"/><th rowspan="1" colspan="1">Axis 1</th><th rowspan="1" colspan="1">Axis 2</th><th rowspan="1" colspan="1">Axis 3</th></tr><tr><td rowspan="1" colspan="1">Eigenvalue</td><td rowspan="1" colspan="1">10.6</td><td rowspan="1" colspan="1">1.49</td><td rowspan="1" colspan="1">0.26</td></tr><tr><td rowspan="1" colspan="1">Explanation of variance</td><td rowspan="1" colspan="1">85.8 %</td><td rowspan="1" colspan="1">12.1 %</td><td rowspan="1" colspan="1">2.1 %</td></tr><tr><td rowspan="1" colspan="1">Body length</td><td rowspan="1" colspan="1">-<bold>0.303</bold></td><td rowspan="1" colspan="1">0.080</td><td rowspan="1" colspan="1">
                  <bold>0.579</bold>
                </td></tr><tr><td rowspan="1" colspan="1">Antennae length</td><td rowspan="1" colspan="1">-<bold>0.125</bold></td><td rowspan="1" colspan="1">0.063</td><td rowspan="1" colspan="1">0.147</td></tr><tr><td rowspan="1" colspan="1">Head length</td><td rowspan="1" colspan="1">-0.014</td><td rowspan="1" colspan="1">0.015</td><td rowspan="1" colspan="1">0.015</td></tr><tr><td rowspan="1" colspan="1">
                  <abbrev xmlns:xlink="http://www.w3.org/1999/xlink" xlink:title="antennae length" id="ABBRID0E3MDI" xlink:type="simple">AL</abbrev>/<abbrev xmlns:xlink="http://www.w3.org/1999/xlink" xlink:title="head length" id="ABBRID0EANDI" xlink:type="simple">HL</abbrev></td><td rowspan="1" colspan="1">-0.097</td><td rowspan="1" colspan="1">0.026</td><td rowspan="1" colspan="1">0.132</td></tr><tr><td rowspan="1" colspan="1">
                  <abbrev xmlns:xlink="http://www.w3.org/1999/xlink" xlink:title="body length" id="ABBRID0ERNDI" xlink:type="simple">BL</abbrev>/<abbrev xmlns:xlink="http://www.w3.org/1999/xlink" xlink:title="antennae length" id="ABBRID0EVNDI" xlink:type="simple">AL</abbrev></td><td rowspan="1" colspan="1">0.067</td><td rowspan="1" colspan="1">-0.071</td><td rowspan="1" colspan="1">-0.004</td></tr><tr><td rowspan="1" colspan="1">Coxal pores <abbrev xmlns:xlink="http://www.w3.org/1999/xlink" xlink:title="legpair" id="ABBRID0EGODI" xlink:type="simple">LP</abbrev> 15</td><td rowspan="1" colspan="1">-0.064</td><td rowspan="1" colspan="1">-<bold>0.316</bold></td><td rowspan="1" colspan="1">0.012</td></tr><tr><td rowspan="1" colspan="1">Coxal pores <abbrev xmlns:xlink="http://www.w3.org/1999/xlink" xlink:title="legpair" id="ABBRID0E1ODI" xlink:type="simple">LP</abbrev> 14</td><td rowspan="1" colspan="1">-0.044</td><td rowspan="1" colspan="1">-0.187</td><td rowspan="1" colspan="1">0.157</td></tr><tr><td rowspan="1" colspan="1">Coxal pores <abbrev xmlns:xlink="http://www.w3.org/1999/xlink" xlink:title="legpair" id="ABBRID0EMPDI" xlink:type="simple">LP</abbrev> 13</td><td rowspan="1" colspan="1">-0.037</td><td rowspan="1" colspan="1">-0.090</td><td rowspan="1" colspan="1">0.197</td></tr><tr><td rowspan="1" colspan="1">Coxal pores <abbrev xmlns:xlink="http://www.w3.org/1999/xlink" xlink:title="legpair" id="ABBRID0E5PDI" xlink:type="simple">LP</abbrev> 12</td><td rowspan="1" colspan="1">-0.037</td><td rowspan="1" colspan="1">-0.062</td><td rowspan="1" colspan="1">0.145</td></tr><tr><td rowspan="1" colspan="1">Ocelli</td><td rowspan="1" colspan="1">-<bold>0.170</bold></td><td rowspan="1" colspan="1">
                  <bold>0.262</bold>
                </td><td rowspan="1" colspan="1">0.120</td></tr><tr><td rowspan="1" colspan="1">
                  <abbrev xmlns:xlink="http://www.w3.org/1999/xlink" xlink:title="anterior dorsal spine" id="ABBRID0ECRDI" xlink:type="simple">DaP</abbrev>
                </td><td rowspan="1" colspan="1">
                  <bold>0.804</bold>
                </td><td rowspan="1" colspan="1">-<bold>0.202</bold></td><td rowspan="1" colspan="1">
                  <bold>0.400</bold>
                </td></tr><tr><td rowspan="1" colspan="1">
                  <abbrev xmlns:xlink="http://www.w3.org/1999/xlink" xlink:title="median ventral spine at trochanter" id="ABBRID0E3RDI" xlink:type="simple">Vmt</abbrev>
                </td><td rowspan="1" colspan="1">-<bold>0.132</bold></td><td rowspan="1" colspan="1">0.017</td><td rowspan="1" colspan="1">-0.001</td></tr></tbody></table></table-wrap><table-wrap id="T14" position="float" orientation="portrait"><label>Table 14.</label><caption><p>Eigenvalues and factor loading of the three extracted discriminant factors in a reduced model. Highest factor loadings marked in bold letters.</p></caption><table id="TID0E3UCI" rules="all"><tbody><tr><th rowspan="1" colspan="1"/><th rowspan="1" colspan="1">Axis 1</th><th rowspan="1" colspan="1">Axis 2</th><th rowspan="1" colspan="1">Axis 3</th></tr><tr><td rowspan="1" colspan="1">Eigenvalue</td><td rowspan="1" colspan="1">9.84</td><td rowspan="1" colspan="1">1.23</td><td rowspan="1" colspan="1">0.13</td></tr><tr><td rowspan="1" colspan="1">Explanation of variance</td><td rowspan="1" colspan="1">87.9 %</td><td rowspan="1" colspan="1">11.0 %</td><td rowspan="1" colspan="1">1.1 %</td></tr><tr><td rowspan="1" colspan="1">Body length</td><td rowspan="1" colspan="1">-<bold>0.313</bold></td><td rowspan="1" colspan="1">-0.080</td><td rowspan="1" colspan="1">
                  <bold>0.904</bold>
                </td></tr><tr><td rowspan="1" colspan="1">Antennae length</td><td rowspan="1" colspan="1">-0.130</td><td rowspan="1" colspan="1">-0.063</td><td rowspan="1" colspan="1">0.235</td></tr><tr><td rowspan="1" colspan="1">Coxal pore LP15</td><td rowspan="1" colspan="1">-0.063</td><td rowspan="1" colspan="1">
                  <bold>0.352</bold>
                </td><td rowspan="1" colspan="1">0.099</td></tr><tr><td rowspan="1" colspan="1">Ocelli</td><td rowspan="1" colspan="1">-0.179</td><td rowspan="1" colspan="1">-<bold>0.278</bold></td><td rowspan="1" colspan="1">0.167</td></tr><tr><td rowspan="1" colspan="1">
                  <abbrev xmlns:xlink="http://www.w3.org/1999/xlink" xlink:title="anterior dorsal spine" id="ABBRID0EXWDI" xlink:type="simple">DaP</abbrev>
                </td><td rowspan="1" colspan="1">
                  <bold>0.838</bold>
                </td><td rowspan="1" colspan="1">0.145</td><td rowspan="1" colspan="1">
                  <bold>0.393</bold>
                </td></tr><tr><td rowspan="1" colspan="1">
                  <abbrev xmlns:xlink="http://www.w3.org/1999/xlink" xlink:title="median ventral spine at trochanter" id="ABBRID0EPXDI" xlink:type="simple">Vmt</abbrev>
                </td><td rowspan="1" colspan="1">-0.138</td><td rowspan="1" colspan="1">-0.008</td><td rowspan="1" colspan="1">0.033</td></tr></tbody></table></table-wrap></tp:treatment-sec><ref-list><ref id="B34"><mixed-citation xmlns:xlink="http://www.w3.org/1999/xlink" xlink:type="simple">
          <person-group><name name-style="western"><surname>Koch</surname><given-names>L</given-names></name></person-group> (<year>1862</year>) <source>Die Myriapodengattung <italic><tp:taxon-name><tp:taxon-name-part taxon-name-part-type="genus">Lithobius</tp:taxon-name-part></tp:taxon-name></italic>. Verlag von J. L.</source> <publisher-name>Lotzbeck</publisher-name>, <publisher-loc>Nürnberg</publisher-loc>, <size units="page">94 pp</size>.</mixed-citation></ref><ref id="B39"><mixed-citation xmlns:xlink="http://www.w3.org/1999/xlink" xlink:type="simple">
          <person-group><name name-style="western"><surname>Meinert</surname><given-names>F</given-names></name></person-group> (<year>1872</year>) <article-title><tp:taxon-name><tp:taxon-name-part taxon-name-part-type="subphylum">Myriapoda</tp:taxon-name-part></tp:taxon-name> Musei Hauniensis. Bidrag til Myriapodernes Morphologi og Systematik. 2. <tp:taxon-name><tp:taxon-name-part taxon-name-part-type="tribe">Lithobiini</tp:taxon-name-part></tp:taxon-name></article-title>. <source>Naturhistorik Tidsskrift</source>, <series>Serie 3</series>, <volume>8</volume>: <fpage>281</fpage>–<lpage>344</lpage>.</mixed-citation></ref><ref id="B4"><mixed-citation xmlns:xlink="http://www.w3.org/1999/xlink" xlink:type="simple">
          <person-group><name name-style="western"><surname>Attems</surname><given-names>CG</given-names></name></person-group> (<year>1927</year>) <article-title>Myriapoden aus dem nördlichen und östliche Spanien, gesammelt von Dr. Haas in den Jahren 1914–1919.</article-title> <source>Abhandlungen Senckenbergische Naturforschende Gesellschaft</source> <volume>39</volume>: <fpage>235</fpage>–<lpage>289</lpage>.</mixed-citation></ref><ref id="B5"><mixed-citation xmlns:xlink="http://www.w3.org/1999/xlink" xlink:type="simple">
          <person-group><name name-style="western"><surname>Attems</surname><given-names>CG</given-names></name></person-group> (<year>1952</year>) <article-title>Myriopoden der Forschungsreise Dr. H. Franz in Spanien 1951 nebst über die gesamte Iberische Myriopodenfauna.</article-title> <source>Eos, Revista Española de Entomología</source> <volume>28</volume>: <fpage>323</fpage>–<lpage>366</lpage>.</mixed-citation></ref><ref id="B15"><mixed-citation xmlns:xlink="http://www.w3.org/1999/xlink" xlink:type="simple">
          <person-group><name name-style="western"><surname>Demange</surname><given-names>J-M</given-names></name></person-group> (<year>1958</year>) <article-title>Contribution à la connaissance de la faune cavernicole de l’Espagne (Myriapodes, Chilopodes : <tp:taxon-name><tp:taxon-name-part taxon-name-part-type="family">Lithobioidea</tp:taxon-name-part></tp:taxon-name>).</article-title> <source>Spéléon</source> <volume>9</volume>: <fpage>27</fpage>–<lpage>49</lpage>.</mixed-citation></ref><ref id="B41"><mixed-citation xmlns:xlink="http://www.w3.org/1999/xlink" xlink:type="simple">
          <person-group><name name-style="western"><surname>Serra</surname><given-names>A</given-names></name></person-group> (<year>1980</year>) <article-title>Contribución al conocimiento de los <tp:taxon-name><tp:taxon-name-part taxon-name-part-type="order">Lithobiomorpha</tp:taxon-name-part></tp:taxon-name> (<tp:taxon-name><tp:taxon-name-part taxon-name-part-type="class">Chilopoda</tp:taxon-name-part></tp:taxon-name>) de la Peninsula Ibérica</article-title>. <source>PhS thesis</source>, <publisher-loc>Barcelona, Spain</publisher-loc>: <publisher-name>Universidad de Barcelona</publisher-name>.</mixed-citation></ref><ref id="B42"><mixed-citation xmlns:xlink="http://www.w3.org/1999/xlink" xlink:type="simple">
          <person-group><name name-style="western"><surname>Serra</surname><given-names>A</given-names></name></person-group> (<year>1982</year>) <article-title>Contribución al conocimiento del subgénero <italic><tp:taxon-name><tp:taxon-name-part taxon-name-part-type="subgenus">Monotarsobius</tp:taxon-name-part></tp:taxon-name></italic> Verhoeff (<tp:taxon-name><tp:taxon-name-part taxon-name-part-type="class">Chilopoda</tp:taxon-name-part></tp:taxon-name>: <tp:taxon-name><tp:taxon-name-part taxon-name-part-type="order">Lithobiomorpha</tp:taxon-name-part></tp:taxon-name>) de la Península Ibérica.</article-title> <source>Publicaciones del Departamento de Zoología, Universidad de Barcelona</source> <volume>7</volume>: <fpage>45</fpage>–<lpage>50</lpage>.</mixed-citation></ref><ref id="B24"><mixed-citation xmlns:xlink="http://www.w3.org/1999/xlink" xlink:type="simple">
          <person-group><name name-style="western"><surname>Garcia Ruiz</surname><given-names>A</given-names></name></person-group> (<year>2015</year>) <article-title>Orden <tp:taxon-name><tp:taxon-name-part taxon-name-part-type="order">Lithobiomorpha</tp:taxon-name-part></tp:taxon-name>.</article-title> <source>Revista IDE@, SEA</source> <volume>32</volume>: <fpage>1</fpage>–<lpage>9</lpage>.</mixed-citation></ref></ref-list></tp:taxon-treatment>
