# Supplementary material for: The subgenus Monotarsobius in the Iberian Peninsula with a description of a new pseudo-cryptic species from Northern Spain revealed by an integrative revision of Lithobius crassipes L. Koch, 1862 (Chilopoda, Lithobiomorpha, Lithobiidae)
Source: Zookeys. 2017 Jun 21;(681):1–38. doi: 10.3897/zookeys.681.12942 (PMC5523879; doi:10.3897/zookeys.681.12942)
Supplement: XML Treatment for Lithobius (Monotarsobius) osellai [file zookeys.681.12942-treatment5.xml]

<!DOCTYPE tp:taxon-treatment
  PUBLIC "-//TaxonX//DTD Taxonomic Treatment Publishing DTD v0 20100105//EN" "tax-treatment-NSO.dtd">
<tp:taxon-treatment xmlns:tp="http://www.plazi.org/taxpub"><tp:treatment-meta><kwd-group><label>Taxon classification</label><kwd><named-content xmlns:xlink="http://www.w3.org/1999/xlink" content-type="kingdom">Animalia</named-content></kwd><kwd><named-content xmlns:xlink="http://www.w3.org/1999/xlink" content-type="order">Lithobiomorpha</named-content></kwd><kwd><named-content xmlns:xlink="http://www.w3.org/1999/xlink" content-type="family">Lithobiidae</named-content></kwd></kwd-group><mixed-citation publication-type="journal"><person-group><name><surname>Voigtländer</surname><given-names>Karin</given-names></name><name><surname>Iorio</surname><given-names>Etienne</given-names></name><name><surname>Decker</surname><given-names>Peter</given-names></name><name><surname>Spelda</surname><given-names>Jörg</given-names></name></person-group><article-title>The subgenus <tp:taxon-name><tp:taxon-name-part taxon-name-part-type="subgenus" reg="Monotarsobius">Monotarsobius</tp:taxon-name-part></tp:taxon-name> in the Iberian Peninsula with a description of a new pseudo-cryptic species from Northern Spain revealed by an integrative revision of <italic><tp:taxon-name><tp:taxon-name-part taxon-name-part-type="genus" reg="Lithobius">Lithobius</tp:taxon-name-part> <tp:taxon-name-part taxon-name-part-type="species" reg="crassipes">crassipes</tp:taxon-name-part></tp:taxon-name></italic> L. Koch, 1862 (<tp:taxon-name><tp:taxon-name-part taxon-name-part-type="class">Chilopoda</tp:taxon-name-part></tp:taxon-name>, <tp:taxon-name><tp:taxon-name-part taxon-name-part-type="order">Lithobiomorpha</tp:taxon-name-part></tp:taxon-name>, <tp:taxon-name><tp:taxon-name-part taxon-name-part-type="family">Lithobiidae</tp:taxon-name-part></tp:taxon-name>)</article-title><source>Zookeys</source><day>21</day><month>6</month><year>2017</year><volume>2017</volume><issue>681</issue><fpage>1</fpage><lpage>38</lpage><pub-id pub-id-type="doi">10.3897/zookeys.681.12942</pub-id></mixed-citation></tp:treatment-meta><tp:nomenclature><tp:taxon-name>
                    <tp:taxon-name-part taxon-name-part-type="genus" reg="Lithobius">Lithobius</tp:taxon-name-part> (<tp:taxon-name-part taxon-name-part-type="subgenus" reg="Monotarsobius">Monotarsobius</tp:taxon-name-part>) <tp:taxon-name-part taxon-name-part-type="species" reg="osellai">osellai</tp:taxon-name-part></tp:taxon-name><tp:taxon-authority>Matic, 1968</tp:taxon-authority><xref ref-type="fig" rid="F17">Fig. 17</xref><tp:nomenclature-citation-list><tp:nomenclature-citation><tp:taxon-name>
                        <tp:taxon-name-part taxon-name-part-type="genus" reg="Lithobius">Lithobius</tp:taxon-name-part> <tp:taxon-name-part taxon-name-part-type="species" reg="osellai">osellai</tp:taxon-name-part></tp:taxon-name><comment>Matic 1968: 123–125, fig. 4</comment></tp:nomenclature-citation><tp:nomenclature-citation><tp:taxon-name>
                        <tp:taxon-name-part taxon-name-part-type="genus" reg="Lithobius">Lithobius</tp:taxon-name-part> <tp:taxon-name-part taxon-name-part-type="species" reg="osellai">osellai</tp:taxon-name-part></tp:taxon-name><comment>– Serrra 1982: 47 (record, description), 49 (in key). – Garcia Ruiz and Baena 2014: 56 (listed). – <xref ref-type="bibr" rid="B24">Garcia Ruiz 2015</xref>: 9 (in checklist Spain).</comment></tp:nomenclature-citation><tp:nomenclature-citation><tp:taxon-name>
                          <tp:taxon-name-part taxon-name-part-type="genus" reg="Lithobius">Lithobius</tp:taxon-name-part> <tp:taxon-name-part taxon-name-part-type="uncertainty-rank">cf.</tp:taxon-name-part> <tp:taxon-name-part taxon-name-part-type="species" reg="osellai">osellai</tp:taxon-name-part></tp:taxon-name><comment> – <xref ref-type="bibr" rid="B50">Voigtländer and Reip 2013</xref>: 235, tab. 1, figs 27–30 (record, description). </comment></tp:nomenclature-citation></tp:nomenclature-citation-list></tp:nomenclature><tp:treatment-sec sec-type="distribution" id="SECID0ERHGK"><title>Distribution.</title><p>In Spain (Fig. <xref ref-type="fig" rid="F17">17</xref>) known from two localities in the Sierra de Gredos, in central Spain (Matic 1968, <xref ref-type="bibr" rid="B42">Serra 1982</xref>), and one uncertain record from the Sierra de Grazalema, Andalusia (<xref ref-type="bibr" rid="B50">Voigtländer and Reip 2013</xref>). There is also one doubtful record from Malta (<xref ref-type="bibr" rid="B33">Kime 2003</xref>).</p></tp:treatment-sec><tp:treatment-sec><!--Section generated to contain objects referenced in tp:taxon-treatment.--><fig id="F17" position="float" orientation="portrait"><label>Figure 17.</label><caption><p>Distribution map of <tp:taxon-name><tp:taxon-name-part taxon-name-part-type="genus" reg="Lithobius">Lithobius</tp:taxon-name-part> (<tp:taxon-name-part taxon-name-part-type="subgenus" reg="Monotarsobius">Monotarsobius</tp:taxon-name-part>)</tp:taxon-name> on the Iberian Peninsula: <italic><tp:taxon-name><tp:taxon-name-part taxon-name-part-type="genus" reg="Lithobius">Lithobius</tp:taxon-name-part> <tp:taxon-name-part taxon-name-part-type="species" reg="blascoi">blascoi</tp:taxon-name-part></tp:taxon-name></italic> = diamond; <italic><tp:taxon-name><tp:taxon-name-part taxon-name-part-type="genus" reg="Lithobius">L.</tp:taxon-name-part> <tp:taxon-name-part taxon-name-part-type="species" reg="crassipes">crassipes</tp:taxon-name-part></tp:taxon-name></italic> = square; <italic><tp:taxon-name><tp:taxon-name-part taxon-name-part-type="genus" reg="Lithobius">L.</tp:taxon-name-part> <tp:taxon-name-part taxon-name-part-type="species" reg="crassipesoides">crassipesoides</tp:taxon-name-part></tp:taxon-name></italic> sp. n. = circle; <italic><tp:taxon-name><tp:taxon-name-part taxon-name-part-type="genus" reg="Lithobius">L.</tp:taxon-name-part> <tp:taxon-name-part taxon-name-part-type="species" reg="morenoi">morenoi</tp:taxon-name-part></tp:taxon-name></italic> stat. n. = triangle; <italic><tp:taxon-name><tp:taxon-name-part taxon-name-part-type="genus" reg="Lithobius">L.</tp:taxon-name-part> <tp:taxon-name-part taxon-name-part-type="species" reg="osellai">osellai</tp:taxon-name-part></tp:taxon-name></italic> = star.</p></caption><graphic xmlns:xlink="http://www.w3.org/1999/xlink" xlink:href="zookeys-681-001-g017.jpg" position="float" orientation="portrait" xlink:type="simple" id="oo_140993.jpg"/></fig></tp:treatment-sec><ref-list><ref id="B24"><mixed-citation xmlns:xlink="http://www.w3.org/1999/xlink" xlink:type="simple">
          <person-group><name name-style="western"><surname>Garcia Ruiz</surname><given-names>A</given-names></name></person-group> (<year>2015</year>) <article-title>Orden <tp:taxon-name><tp:taxon-name-part taxon-name-part-type="order">Lithobiomorpha</tp:taxon-name-part></tp:taxon-name>.</article-title> <source>Revista IDE@, SEA</source> <volume>32</volume>: <fpage>1</fpage>–<lpage>9</lpage>.</mixed-citation></ref><ref id="B50"><mixed-citation xmlns:xlink="http://www.w3.org/1999/xlink" xlink:type="simple">
          <person-group><name name-style="western"><surname>Voigtländer</surname><given-names>K</given-names></name><name name-style="western"><surname>Reip</surname><given-names>HS</given-names></name></person-group> (<year>2013</year>) <article-title>Morphological, taxonomical and ecological contributions to the chilopod fauna of Andalusia (Sierra de Grazalema and Los Alcornocales), Spain.</article-title> <source>Graellsia</source> <volume>69</volume>: <fpage>217</fpage>–<lpage>241</lpage>. <ext-link xlink:type="simple" ext-link-type="doi" xlink:href="10.3989/graellsia.2013.v69.088">https://doi.org/10.3989/graellsia.2013.v69.088</ext-link></mixed-citation></ref><ref id="B42"><mixed-citation xmlns:xlink="http://www.w3.org/1999/xlink" xlink:type="simple">
          <person-group><name name-style="western"><surname>Serra</surname><given-names>A</given-names></name></person-group> (<year>1982</year>) <article-title>Contribución al conocimiento del subgénero <italic><tp:taxon-name><tp:taxon-name-part taxon-name-part-type="subgenus">Monotarsobius</tp:taxon-name-part></tp:taxon-name></italic> Verhoeff (<tp:taxon-name><tp:taxon-name-part taxon-name-part-type="class">Chilopoda</tp:taxon-name-part></tp:taxon-name>: <tp:taxon-name><tp:taxon-name-part taxon-name-part-type="order">Lithobiomorpha</tp:taxon-name-part></tp:taxon-name>) de la Península Ibérica.</article-title> <source>Publicaciones del Departamento de Zoología, Universidad de Barcelona</source> <volume>7</volume>: <fpage>45</fpage>–<lpage>50</lpage>.</mixed-citation></ref><ref id="B33"><mixed-citation xmlns:xlink="http://www.w3.org/1999/xlink" xlink:type="simple">
          <person-group><name name-style="western"><surname>Kime</surname><given-names>RD</given-names></name></person-group> (<year>2003</year>) <article-title>Some unpublished records of centipedes identified by Dr. E.H. Eason.</article-title> <source>Bulletin of the British Myriapod Group</source> <volume>19</volume>: <fpage>45</fpage>–<lpage>50</lpage>.</mixed-citation></ref></ref-list></tp:taxon-treatment>
