# Supplementary material for: The subgenus Monotarsobius in the Iberian Peninsula with a description of a new pseudo-cryptic species from Northern Spain revealed by an integrative revision of Lithobius crassipes L. Koch, 1862 (Chilopoda, Lithobiomorpha, Lithobiidae)
Source: Zookeys. 2017 Jun 21;(681):1–38. doi: 10.3897/zookeys.681.12942 (PMC5523879; doi:10.3897/zookeys.681.12942)
Supplement: Supplementary material 1 — Full data of investigated specimens of Lithobius crassipes [file zookeys-681-001-s001.xls]

## Sheet: table
Country	Département/Federal State	Locality, date, collector	Collection	Males	Females
France	Alpes-de-Haute-Provence	Montagne de Lure, Saint-Etienne-les-Orgues, pinède, 1560 m, 4 September 2006, leg. P. Frapa	Coll. Iorio		1
France	Alpes-de-Haute-Provence	Montagne de Lure, Saint-Etienne-les-Orgues, pinède, 1560 m, 4 November 2006, leg. E. Iorio	Coll. Iorio		2
France	Bas-Rhin	Wisches, Mt Petit Donon, 964 m, sapins, 16 September 2004, leg. E. Iorio	Coll. Iorio	2	1
France	Bas-Rhin	Wisches, Mt Petit Donon, 964 m, 20 May 2004, leg. E. Iorio	Coll. Iorio	2	1
France	Bas-Rhin	Grand-Fontaine, Mt le Donon, hêtraie à 800 m, 4 November 2004, leg. E. Iorio	Coll. Iorio	3	1
France	Bouches-du-Rhône	Fos-sur-Mer, Ferme de l'Audience, litière ripisylve et prairie humide, 2014, leg. P. Ponel	Coll. Iorio	3	2
France	Côtes-d’Armor	Maël-Pestivien, bois de Kerohou, c.à.v., leg. C. Courtial/E. Iorio	Coll. Iorio	1
France	Côtes-d’Armor	Forêt de Beffou, parcelle P128, 24 June 2014, leg. C. Courtial	Coll. Iorio	1
France	Côtes-d’Armor	Forêt de Beffou, parcelle 20, 24 June 2014, leg. C. Courtial	Coll. Iorio	2
France	Côtes-d’Armor	Ploubezre, Moulin de Kergrist, st. 1 PB3, chênaie, 22 July 2015, leg. M. Lagarde	Coll. Iorio		1
France	Côtes-d’Armor	Forêt de Beffou, parcelle 13, litière, 18 February 2014, leg. C. Courtial	Coll. Iorio	2
France	Finistère	Bois du Chap, taillis hêtraie, 4 March 2014, leg. M. Lagarde	Coll. Iorio		1
France	Finistère	Hanvec, Menez Meur, PB1, hêtre-châtaignier, October March 2014, leg. C. Courtial	Coll. Iorio		1
France	Finistère	Hanvec, Menez Meur, PB3, fut. rés. sitka, 19 April 2014, leg. C. Courtial	Coll. Iorio		1
France	Finistère	Bois de Stangala, 3 July 2014, leg. C Courtial	Coll. Iorio		1
France	Finistère	Hanvec, Menez Meur, PB3, fut. rés. sitka, 26 May 2014 leg. C. Courtial	Coll. Iorio		1
France	Finistère	Hanvec, Menez Meur, PB4, fut. rés. sitka, 10 June 2014 leg. C. Courtial	Coll. Iorio	1	3
France	Finistère	Bois de Sal, parcelle st2, 10 March 2014, leg. C. Courtial	Coll. Iorio	1	1
France	Finistère	Quimper, bois de Stangala, parcelle 11D, PB3, fut. Cyprès, 14 May 2014, leg. C. Courtial	Coll. Iorio		1
France	Finistère	Hanvec, Menez Meur, PB1, taillis feuillus, 2014, leg. C. Courtial	Coll. Iorio		1
France	Hautes-Alpes	La Rochette, Le Reynard, chênaie, 27 July 2011, leg. E. Iorio	Coll. Iorio	3
France	Hautes-Alpes	Le Fein, Plan du Bois, hêtraie-conifères, 12 July 2011, leg. E. Iorio	Coll. Iorio	2	3
France	Ille-et-Vilaine	Forêt de Rennes, parcelle 151, 7 February 2014, leg. C. Courtial	Coll. Iorio		1
France	Ille-et-Vilaine	Forêt de Corbières, parcelle 71, 6 August 2013, leg. C. Courtial	Coll. Iorio		1
France	Loire-Atlantique	Blain, forêt du Gâvre, chênaie-pinède, 23 October 2014, leg. E. Iorio	Coll. Iorio		2
France	Loire-Atlantique	Saint-Lambert-la-Poterie, bois du Devant, 20 April 2011, leg. E. Séchet	Coll. Iorio	1
France	Loire-Atlantique	Joué-sur-Erdre, forêt de Vioreau, chênaie et qques hêtres, 18 October 2014, leg. E. Iorio	Coll. Iorio		1
France	Loire-Atlantique	La Chapelle-sur-Erdre, bois du Tertre, station 3, 30 March 2014, leg. E. Iorio	Coll. Iorio	1
France	Loire-Atlantique	La Chapelle-sur-Erdre, bois du Tertre, station 1, pinède-ronces, 18 April 2014, leg. E. Iorio	Coll. Iorio		1
France	Loire-Atlantique	Notre-Dame-des-Landes, forêt dom. de la Goussais, 17 July 2013, leg. Nat. en Lutte	Coll. Iorio		2
France	Loire-Atlantique	Saint-Herblain, parc de la Gournerie, chênaie, 3 October 2015, leg. E. Iorio	Coll. Iorio		1
France	Loire-Atlantique	Carquefou, les Grandes Bréheudes, 6 February 2016, leg.E. Texier	Coll. Iorio	2
France	Loire-Atlantique	Ligné, bois de la Casserie, 16 January 2016, leg. E. Texier	Coll. Iorio		2
France	Loire-Atlantique	Les Touches, la Pécaudière, 26 January 2016, leg. E. Texier	Coll. Iorio	2	2
France	Loire-Atlantique	Carquefou, bois de Maubreuil, 23 January 2016, leg.E. Texier	Coll. Iorio	2	2
France	Loire-Atlantique	Petit-Mars, château du Pont-Hus, 23 January 2016, leg.E. Texier	Coll. Iorio	1
France	Loire-Atlantique	Couffé, bois des Essarts, 6 January 2016, leg. E. Texier	Coll. Iorio	1
France	Loire-Atlantique	Bonnoeuvre, Morillon, 18 November 2015, leg. E. Texier	Coll. Iorio	1	1
France	Loire-Atlantique	Teillé, bois le Pasbou, 16 November 2015, leg. E. Texier	Coll. Iorio	2	1
France	Loire-Atlantique	Maumusson, la Motte, 18 November 2015, leg. E. Texier	Coll. Iorio	1
France	Loire-Atlantique	Le Gâvre (44), forêt domaniale du Gâvre, chênes-pins, 14/11/2016, leg. E. Iorio	Coll. Iorio	2	10
France	Maine-et-Loire	Vivy, Monteaux (bois), Barber, 1 June 2015, dét. E. Iorio	Coll. Iorio	1
France	Mayenne	Mayenne, tube 5, 2014, leg. E. Texier	Coll. Iorio	1	2
France	Mayenne	Forêt de la Grande Charnie, site 2, winkler, 9 June 2015, leg. F. Herbrecht	Coll. Iorio	1
France	Meurthe-et-Moselle	Audun-le-Tiche, 400-450 m, March 2003, leg. E. Iorio	Coll. Iorio	3	5
France	Meuse	Lachaussée, forêt de Lachaussée, chênaie-charmaie, 13 October 2004, leg. E. Iorio	Coll. Iorio	1
France	Morbihan	Inzinzac-Trémelin, Ty Mat, st3 PB2, fut. Chêne-hêtre, 13 October 2014, leg. C. Courtial	Coll. Iorio	1
France	Morbihan	Plougoumelen, st1 PB3, 2 May 2014, leg. C. Courtial	Coll. Iorio		1
France	Morbihan	Inzinzac-Trémelin, Sentier, st2 PB4, taillis feuillus, 2014, leg. C. Courtial	Coll. Iorio	1
France	Morbihan	Forêt de Quénécan, parcelle 542, 19 March 2014, leg. C. Courtial	Coll. Iorio		2
France	Morbihan	Inzinzac-Trémelin, Ty Mat, st1 PB2, fut. hêtre, 2014, leg. C. Courtial	Coll. Iorio		1
France	Morbihan	Néant-sur-Yvet, la Butte aux Tombes, lande à ajoncs, leg. E. Séchet	Coll. Iorio	1	1
France	Moselle	Saint-Quirin, 740 m, June 2002, leg. E. Iorio	Coll. Iorio	2
France	Moselle	Turquestein-Blancrupt, 780 m, June 2002, leg. E. Iorio	Coll. Iorio	2	1
France	Orne	La Généhaudière, hêtraie-chênaie, parcelle 122, litière, 17 October 2015, leg. E. Iorio	Coll. Iorio	1
France	Sarthe	Forêt de la Petite Charnie, litière de feuillus, 12 January 2014, leg. C. Courtial	Coll. Iorio		2
France	Vosges	Vosges, MT201, November 2008, leg. J. Nahmani	Coll. Iorio	5	4
France	Vosges	Cornimont, MA501, 503 & 505, 2008, leg. J. Nahmani	Coll. Iorio	1	2
France	Yonne	Quarré-les-Tombes, hêtraie-chênaie, 2001, leg. N. Ruiz-C.	Coll. Iorio	2	1
Germany	Saxony	Oschatz, Collm (Wermsdorf), 13 October 1968, leg. R. Ibisch	SMNG VNR02883-3	1
Germany	Saxony	Dresden, Rabenau, Rabebauer Grund, 4 May 1969, leg. R. Ibisch	SMNG VNR09811-6		2
Germany	Saxony-Anhalt	Gimritz (Wettin-Löbejün), 12 October 1987, leg. P. H. Schnitter	SMNG VNR07100-2	1
Germany	Saxony-Anhalt	Questenberg (Südharz), Pferdestallhöhle, 07 October 1989, leg. R. Eckert	SMNG VNR07732-2	1	1
Germany	Saxony-Anhalt	Wernigerode, Treseburg (Thale), 28 December 1997, leg. P. H. Schnitter	SMNG VNR10335-5	1	1
Germany	NiederSaxony	Schneverdingen, 24 October 2008, leg. K. Voigtländer	SMNG VNR15164-2	2
Germany	NiederSaxony	Fintel, Vahlde, 22 October 2008, leg. K. Voigtländer	SMNG VNR15170-2		2
Germany	NiederSaxony	Behringen (Bispinge), Niederhaverbeck (Bispinge), 23 October 2008, leg. K. Voigtländer	SMNG VNR15171-1		3
Germany	NiederSaxony	Behringen (Bispinge), Niederhaverbeck (Bispinge), 23 October 2008, leg. K. Voigtländer	SMNG VNR15173-1	2	1
Germany	NiederSaxony	Behringen (Bispinge), Niederhaverbeck (Bispinge), 23 October 2008, leg. K. Voigtländer	SMNG VNR15174-1	1
Germany	NiederSaxony	Behringen (Bispinge), Niederhaverbeck (Bispinge), 23 October 2008, leg. A. Gerlach	SMNG VNR15179-1	1
Germany	Saxony-Anhalt	Waldgebiet Huy nördlich Halberstadt, Fläche 3, 16 August 2011, leg. K. Voigtländer	SMNG VNR15654-1	1
Germany	Saxony-Anhalt	Waldgebiet Huy nördlich Halberstadt, Fläche 4, 25 June 2010, leg. P. H. Schnitter	SMNG VNR15439-7		1
Germany	Saxony-Anhalt	Waldgebiet Huy nördlich Halberstadt, Fläche 5, 16 August 2011, leg. K. Voigtländer	SMNG VNR15658-8	1	1
Germany	Saxony-Anhalt	Waldgebiet Huy nördlich Halberstadt, Fläche 5, 25 June 2010, leg. P. H. Schnitter	SMNG VNR15442-5		1
Germany	Saxony-Anhalt	Waldgebiet Huy nördlich Halberstadt, Fläche 6, nördlich Halberstadt (DE 4031 301), 16 August 2011, leg. K. Voigtländer	SMNG VNR15660-5	5
Germany	Saxony-Anhalt	Waldgebiet Huy nördlich Halberstadt, Fläche 7, 24 April 2009, leg. P. H. Schnitter	SMNG VNR15245-2		1
Germany	Saxony-Anhalt	Waldgebiet Huy nördlich Halberstadt, Fläche 7, 20 June 2009, leg. P. H. Schnitter	SMNG VNR15247-13	1
Germany	Saxony-Anhalt	Waldgebiet Huy nördlich Halberstadt, Fläche 7, 11 September 2009, leg. P. H. Schnitter	SMNG VNR15250-9	1
Germany	Saxony-Anhalt	Waldgebiet Huy nördlich Halberstadt, Fläche 7, 5 December 2009, leg. P. H. Schnitter	SMNG VNR15253-2	1
Germany	Saxony-Anhalt	Waldgebiet Huy nördlich Halberstadt, Fläche 7, 25 June 2010, leg. P. H. Schnitter	SMNG VNR15447-9	1	1
Germany	Saxony-Anhalt	Waldgebiet Huy nördlich Halberstadt, Fläche 7, 25 June 2010, leg. P. H. Schnitter	SMNG VNR15447-9	1	1
Germany	Saxony-Anhalt	Waldgebiet Huy nördlich Halberstadt, Fläche 9, 25 June 2010, leg. P. H. Schnitter	SMNG VNR15455-4		1
Germany	Saxony-Anhalt	Waldgebiet Huy nördlich Halberstadt, Fläche 9, 24 April 2009, leg. P. H. Schnitter	SMNG VNR15279-2		1
Germany	Saxony-Anhalt	Waldgebiet Huy nördlich Halberstadt, Fläche 10, 09 October 2009, leg. P. H. Schnitter	SMNG VNR15294-3		2
Germany	Saxony-Anhalt	Waldgebiet Huy nördlich Halberstadt, Fläche 10, 28 May 2010, leg. P. H. Schnitter	SMNG VNR15461-2		1
Germany	Saxony-Anhalt	Waldgebiet Huy nördlich Halberstadt, Fläche 10, 25 June 2010, leg. P. H. Schnitter	SMNG VNR15462-2		1
Germany	Saxony-Anhalt	Waldgebiet Huy nördlich Halberstadt, Fläche 10, 16 August 2011, leg. K. Voigtländer	SMNG VNR15669-4	1
Germany	Saxony-Anhalt	Waldgebiet Huy nördlich Halberstadt, Fläche DE 4031 301, 16 August 2011, leg. K. Voigtländer	SMNG VNR15688-3		1
Germany	Saxony-Anhalt	Waldgebiet Huy nördlich Halberstadt, Fläche 11, 16 August 2011, leg. K. Voigtländer	SMNG VNR15670-9		1
Germany	Saxony-Anhalt	Waldgebiet Huy nördlich Halberstadt, Fläche 11, 24 April 2009, leg. P. H. Schnitter	SMNG VNR15465-3		2
Germany	Saxony-Anhalt	Waldgebiet Huy nördlich Halberstadt, Fläche S4, 16 August 2011, leg. K. Voigtländer	SMNG VNR15684-7	1
Germany	Thuringia	Sondershausen, Hainleite, Hachelbich, Schneidtal, 09 October 2008, leg. H. Reip	SMNG VNR15570-1	2
Germany	Thuringia	Oelsen, Krölpa, Marienstollen, 13 April 1990, leg. R. Eckert	SMNG VNR7802-1		1
Germany	Thuringia	Drei Gleichen, Wandersleben, 28 August 2017, leg. A. Kopetz	SMNG VNR14901-3	1
Germany	Thuringia	Blankenstein (Saale), Tal der Thüringischen Muschwitz, 19 June 2016, leg. N. Lindner	SMNG VNR17290-1	1
Germany	Bavaria	Lichtenberg, Höllental, 19 June 2016, leg. N. Lindner	SMNG VNR17287	1	1
